# Supplementary material for: Immunological Value of Prognostic Signature Based on Cancer Stem Cell Characteristics in Hepatocellular Carcinoma
Source: Front Cell Dev Biol. 2021 Aug 2;9:710207. doi: 10.3389/fcell.2021.710207 (PMC8365341; doi:10.3389/fcell.2021.710207)
Supplement: Supplementary file 2 [file Data_Sheet_2.xlsx]

## Sheet: S1
Table S1: mRNAsi and EREG-mRNAsi value of HCC samples and normal tissues
id	mRNAsi	EREG-mRNAsi
TCGA-2V-A95S-01A-11R-A37K-07	0.402031	0.627018
TCGA-2Y-A9GS-01A-12R-A38B-07	0.442297	0.618124
TCGA-2Y-A9GT-01A-11R-A38B-07	0.300768	0.515315
TCGA-2Y-A9GU-01A-11R-A38B-07	0.375268	0.40588
TCGA-2Y-A9GV-01A-11R-A38B-07	0.310258	0.551925
TCGA-2Y-A9GW-01A-11R-A38B-07	0.325595	0.626503
TCGA-2Y-A9GX-01A-11R-A38B-07	0.256915	0.585544
TCGA-2Y-A9GY-01A-11R-A38B-07	0.467311	0.721172
TCGA-2Y-A9GZ-01A-11R-A39D-07	0.398377	0.630855
TCGA-2Y-A9H0-01A-11R-A38B-07	0.512639	0.521223
TCGA-2Y-A9H1-01A-11R-A38B-07	0.428315	0.638065
TCGA-2Y-A9H2-01A-12R-A38B-07	0.373168	0.485375
TCGA-2Y-A9H3-01A-11R-A38B-07	0.343728	0.474759
TCGA-2Y-A9H4-01A-11R-A38B-07	0.444588	0.718201
TCGA-2Y-A9H5-01A-11R-A38B-07	0.302689	0.589496
TCGA-2Y-A9H6-01A-11R-A39D-07	0.272553	0.473183
TCGA-2Y-A9H7-01A-11R-A39D-07	0.415275	0.527567
TCGA-2Y-A9H8-01A-11R-A39D-07	0.434945	0.475067
TCGA-2Y-A9H9-01A-21R-A39D-07	0.390973	0.497109
TCGA-2Y-A9HA-01A-11R-A39D-07	0.410491	0.585048
TCGA-2Y-A9HB-01A-11R-A39D-07	0.378926	0.525902
TCGA-3K-AAZ8-01A-12R-A39D-07	0.421625	0.688997
TCGA-4R-AA8I-01A-11R-A38B-07	0.394801	0.481699
TCGA-5C-A9VG-01A-11R-A37K-07	0.421896	0.607537
TCGA-5C-A9VH-01A-11R-A37K-07	0.301258	0.566114
TCGA-5C-AAPD-01A-21R-A39D-07	0.420491	0.687033
TCGA-5R-AA1C-01A-11R-A41C-07	0.422825	0.693002
TCGA-5R-AA1D-01A-11R-A38B-07	0.214527	0.721845
TCGA-5R-AAAM-01A-12R-A41C-07	0.27347	0.731396
TCGA-BC-4072-01B-11R-A155-07	0.337306	0.705387
TCGA-BC-4073-01B-02R-A131-07	0.378525	0.711994
TCGA-BC-A10Q-01A-11R-A131-07	0.301564	0.427818
TCGA-BC-A10Q-11A-11R-A131-07	0.308141	0.509404
TCGA-BC-A10R-01A-11R-A131-07	0.288976	0.492539
TCGA-BC-A10R-11A-11R-A131-07	0.321256	0.584678
TCGA-BC-A10S-01A-22R-A131-07	0.309722	0.594824
TCGA-BC-A10T-01A-11R-A131-07	0.359388	0.744334
TCGA-BC-A10T-11A-11R-A131-07	0.326759	0.525236
TCGA-BC-A10U-01A-11R-A131-07	0.381205	0.57927
TCGA-BC-A10U-11A-11R-A131-07	0.285083	0.52624
TCGA-BC-A10W-01A-11R-A131-07	0.459213	0.641636
TCGA-BC-A10W-11A-11R-A131-07	0.319543	0.620353
TCGA-BC-A10X-01A-11R-A131-07	0.279073	0.565045
TCGA-BC-A10X-11A-11R-A131-07	0.311142	0.564248
TCGA-BC-A10Y-01A-11R-A131-07	0.46229	0.610791
TCGA-BC-A10Y-11A-11R-A131-07	0.298548	0.512941
TCGA-BC-A10Z-01A-11R-A131-07	0.466465	0.596177
TCGA-BC-A10Z-11A-11R-A131-07	0.308926	0.467671
TCGA-BC-A110-01A-11R-A131-07	0.249283	0.620483
TCGA-BC-A110-11A-11R-A131-07	0.337037	0.547222
TCGA-BC-A112-01A-11R-A131-07	0.4015	0.611492
TCGA-BC-A216-01A-11R-A155-07	0.417796	0.547873
TCGA-BC-A216-11A-11R-A155-07	0.326414	0.626368
TCGA-BC-A217-01A-11R-A155-07	0.472464	0.708111
TCGA-BC-A3KF-01A-11R-A213-07	0.402669	0.529726
TCGA-BC-A3KG-01A-11R-A213-07	0.454466	0.591014
TCGA-BC-A5W4-01A-11R-A28V-07	0.441269	0.656513
TCGA-BC-A69H-01A-11R-A311-07	0.462116	0.817416
TCGA-BC-A69I-01A-11R-A311-07	0.320756	0.641513
TCGA-BC-A8YO-01A-11R-A37K-07	0.450591	0.536462
TCGA-BD-A2L6-01A-11R-A213-07	0.422291	0.605823
TCGA-BD-A2L6-11A-21R-A213-07	0.277906	0.498685
TCGA-BD-A3EP-01A-11R-A22L-07	0.292603	0.610118
TCGA-BD-A3EP-11A-12R-A22L-07	0.316275	0.509304
TCGA-BW-A5NO-01A-11R-A27V-07	0.426323	0.652451
TCGA-BW-A5NP-01A-11R-A27V-07	0.423895	0.606498
TCGA-BW-A5NQ-01A-11R-A27V-07	0.538779	0.704903
TCGA-CC-5258-01A-01R-A131-07	0.444544	0.683573
TCGA-CC-5259-01A-31R-A213-07	0.418499	0.645054
TCGA-CC-5260-01A-01R-A131-07	0.305092	0.557459
TCGA-CC-5261-01A-01R-A131-07	0.323826	0.616145
TCGA-CC-5262-01A-01R-A131-07	0.355584	0.749291
TCGA-CC-5263-01A-01R-A131-07	0.412725	0.5922
TCGA-CC-5264-01A-01R-A131-07	0.455408	0.542785
TCGA-CC-A123-01A-11R-A131-07	0.457049	0.718974
TCGA-CC-A1HT-01A-11R-A131-07	0.398298	0.698117
TCGA-CC-A3M9-01A-11R-A213-07	0.39195	0.586436
TCGA-CC-A3MA-01A-11R-A213-07	0.325286	0.73494
TCGA-CC-A3MB-01A-11R-A213-07	0.408021	0.607595
TCGA-CC-A3MC-01A-11R-A22L-07	0.405649	0.625826
TCGA-CC-A5UC-01A-11R-A28V-07	0.426954	0.693412
TCGA-CC-A5UD-01A-11R-A28V-07	0.359149	0.776962
TCGA-CC-A5UE-01A-11R-A28V-07	0.468795	0.64143
TCGA-CC-A7IE-01A-21R-A38B-07	0.417867	0.568657
TCGA-CC-A7IF-01A-11R-A33J-07	0.400888	0.583016
TCGA-CC-A7IG-01A-11R-A33J-07	0.422419	0.668839
TCGA-CC-A7IH-01A-11R-A33J-07	0.330009	0.675253
TCGA-CC-A7II-01A-11R-A33J-07	0.520586	0.69808
TCGA-CC-A7IJ-01A-11R-A33R-07	0.343349	0.581926
TCGA-CC-A7IK-01A-12R-A33R-07	0.428169	0.593716
TCGA-CC-A7IL-01A-11R-A33R-07	0.461129	0.78624
TCGA-CC-A8HS-01A-11R-A36F-07	0.415076	0.503476
TCGA-CC-A8HT-01A-11R-A36F-07	0.497121	0.666488
TCGA-CC-A8HU-01A-11R-A36F-07	0.452672	0.479385
TCGA-CC-A8HV-01A-11R-A36F-07	0.393709	0.606775
TCGA-CC-A9FS-01A-11R-A37K-07	0.422264	0.507298
TCGA-CC-A9FU-01A-11R-A37K-07	0.47313	0.602531
TCGA-CC-A9FV-01A-11R-A37K-07	0.19565	0.628996
TCGA-CC-A9FW-01A-11R-A37K-07	0.381859	0.576404
TCGA-DD-A113-01A-11R-A131-07	0.405739	0.557253
TCGA-DD-A113-11A-12R-A131-07	0.300928	0.560913
TCGA-DD-A114-01A-11R-A131-07	0.361394	0.506898
TCGA-DD-A114-11A-12R-A131-07	0.328381	0.629541
TCGA-DD-A115-01A-11R-A131-07	0.376121	0.488718
TCGA-DD-A116-01A-11R-A131-07	0.384494	0.64354
TCGA-DD-A116-11A-12R-A26B-07	0.330918	0.567384
TCGA-DD-A118-01A-11R-A131-07	0.374641	0.515532
TCGA-DD-A118-11A-11R-A131-07	0.355576	0.553722
TCGA-DD-A119-01A-11R-A131-07	0.39306	0.608984
TCGA-DD-A119-11A-11R-A131-07	0.326863	0.565931
TCGA-DD-A11A-01A-11R-A131-07	0.426665	0.528701
TCGA-DD-A11A-11A-11R-A131-07	0.32239	0.58536
TCGA-DD-A11B-01A-11R-A131-07	0.380867	0.54568
TCGA-DD-A11B-11A-11R-A131-07	0.271657	0.587357
TCGA-DD-A11C-01A-11R-A131-07	0.386527	0.549391
TCGA-DD-A11C-11A-11R-A131-07	0.317006	0.541552
TCGA-DD-A11D-01A-11R-A131-07	0.328946	0.60102
TCGA-DD-A11D-11A-12R-A131-07	0.313156	0.564489
TCGA-DD-A1EA-01A-11R-A131-07	0.418244	0.659767
TCGA-DD-A1EB-01A-11R-A131-07	0.373463	0.573628
TCGA-DD-A1EB-11A-11R-A131-07	0.33352	0.609991
TCGA-DD-A1EC-01A-21R-A131-07	0.380408	0.540299
TCGA-DD-A1EC-11A-11R-A131-07	0.283562	0.517472
TCGA-DD-A1ED-01A-11R-A155-07	0.27678	0.559567
TCGA-DD-A1EE-01A-11R-A131-07	0.40926	0.616605
TCGA-DD-A1EE-11A-11R-A131-07	0.304526	0.530457
TCGA-DD-A1EF-01A-11R-A131-07	0.37494	0.478925
TCGA-DD-A1EG-01A-11R-A213-07	0.400451	0.691169
TCGA-DD-A1EG-11A-11R-A213-07	0.31905	0.617336
TCGA-DD-A1EH-01A-11R-A131-07	0.36533	0.529474
TCGA-DD-A1EH-11A-11R-A131-07	0.333602	0.532496
TCGA-DD-A1EI-01A-11R-A131-07	0.310475	0.618631
TCGA-DD-A1EI-11A-11R-A131-07	0.33529	0.623742
TCGA-DD-A1EJ-01A-11R-A155-07	0.421237	0.60287
TCGA-DD-A1EJ-11A-11R-A155-07	0.326528	0.540213
TCGA-DD-A1EK-01A-11R-A213-07	0.359058	0.586784
TCGA-DD-A1EL-01A-11R-A155-07	0.458986	0.808061
TCGA-DD-A1EL-11A-11R-A155-07	0.307443	0.56801
TCGA-DD-A39V-01A-11R-A213-07	0.412735	0.692203
TCGA-DD-A39V-11A-11R-A213-07	0.321601	0.656113
TCGA-DD-A39W-01A-11R-A213-07	0.361751	0.670813
TCGA-DD-A39W-11A-11R-A213-07	0.33436	0.603521
TCGA-DD-A39X-01A-11R-A213-07	0.420783	0.682803
TCGA-DD-A39X-11A-11R-A213-07	0.345558	0.558485
TCGA-DD-A39Y-01A-11R-A213-07	0.491216	0.678218
TCGA-DD-A39Z-01A-11R-A213-07	0.435936	0.608534
TCGA-DD-A39Z-11A-21R-A213-07	0.329747	0.441637
TCGA-DD-A3A1-01A-11R-A213-07	0.452212	0.675445
TCGA-DD-A3A1-11A-11R-A213-07	0.325649	0.522535
TCGA-DD-A3A2-01A-11R-A213-07	0.378895	0.547947
TCGA-DD-A3A2-11A-11R-A213-07	0.323331	0.50594
TCGA-DD-A3A3-01A-11R-A22L-07	0.442435	0.684215
TCGA-DD-A3A3-11A-11R-A22L-07	0.298906	0.516629
TCGA-DD-A3A4-01A-11R-A22L-07	0.427228	0.73378
TCGA-DD-A3A4-11A-11R-A22L-07	0.32659	0.54803
TCGA-DD-A3A5-01A-11R-A22L-07	0.40667	0.715284
TCGA-DD-A3A5-11A-11R-A22L-07	0.347465	0.543524
TCGA-DD-A3A6-01A-11R-A22L-07	0.211989	0.536742
TCGA-DD-A3A6-11A-11R-A22L-07	0.359116	0.539396
TCGA-DD-A3A7-01A-11R-A22L-07	0.451231	0.570872
TCGA-DD-A3A8-01A-11R-A22L-07	0.354039	0.643215
TCGA-DD-A3A8-11A-11R-A22L-07	0.335228	0.570889
TCGA-DD-A3A9-01A-11R-A266-07	0.316246	0.559871
TCGA-DD-A4NA-01A-11R-A266-07	0.300082	0.518137
TCGA-DD-A4NB-01A-12R-A266-07	0.191298	0.61837
TCGA-DD-A4ND-01A-11R-A266-07	0.229759	0.504921
TCGA-DD-A4NE-01A-11R-A27V-07	0.38901	0.524692
TCGA-DD-A4NF-01A-11R-A27V-07	0.326269	0.569855
TCGA-DD-A4NG-01A-11R-A27V-07	0.359498	0.642803
TCGA-DD-A4NH-01A-11R-A27V-07	0.343797	0.56016
TCGA-DD-A4NI-01A-11R-A27V-07	0.30464	0.575653
TCGA-DD-A4NJ-01A-11R-A27V-07	0.389383	0.514085
TCGA-DD-A4NK-01A-11R-A28V-07	0.366395	0.536703
TCGA-DD-A4NL-01A-11R-A28V-07	0.276102	0.607002
TCGA-DD-A4NN-01A-11R-A28V-07	0.38072	0.582685
TCGA-DD-A4NO-01A-11R-A28V-07	0.34185	0.590244
TCGA-DD-A4NP-01A-11R-A28V-07	0.328091	0.592813
TCGA-DD-A4NQ-01A-21R-A28V-07	0.425754	0.636061
TCGA-DD-A4NR-01A-11R-A311-07	0.403023	0.662447
TCGA-DD-A4NS-01A-11R-A311-07	0.16707	0.536502
TCGA-DD-A4NV-01A-11R-A311-07	0.291854	0.59356
TCGA-DD-A73A-01A-12R-A32O-07	0.387149	0.646046
TCGA-DD-A73B-01A-12R-A32O-07	0.464943	0.553956
TCGA-DD-A73C-01A-12R-A33J-07	0.354957	0.504669
TCGA-DD-A73D-01A-12R-A32O-07	0.463902	0.687066
TCGA-DD-A73E-01A-12R-A32O-07	0.350253	0.595382
TCGA-DD-A73F-01A-11R-A32O-07	0.429181	0.640756
TCGA-DD-A73G-01A-22R-A32O-07	0.417478	0.626112
TCGA-DD-AA3A-01A-11R-A37K-07	0.377335	0.420852
TCGA-DD-AAC8-01A-11R-A41C-07	0.369215	0.684997
TCGA-DD-AAC9-01A-11R-A41C-07	0.336896	0.719177
TCGA-DD-AACA-01A-11R-A41C-07	0.366491	0.679449
TCGA-DD-AACA-02A-11R-A41C-07	0.350796	0.610683
TCGA-DD-AACA-02B-11R-A41C-07	0.451383	0.76922
TCGA-DD-AACB-01A-11R-A41C-07	0.416732	0.724028
TCGA-DD-AACC-01A-11R-A41C-07	0.381311	0.673082
TCGA-DD-AACD-01A-11R-A41C-07	0.434478	0.676864
TCGA-DD-AACE-01A-11R-A41C-07	0.369165	0.558936
TCGA-DD-AACF-01A-11R-A41C-07	0.459436	0.540684
TCGA-DD-AACG-01A-11R-A41C-07	0.526861	0.702585
TCGA-DD-AACH-01A-11R-A41C-07	0.392067	0.517656
TCGA-DD-AACI-01A-11R-A41C-07	0.399266	0.596836
TCGA-DD-AACJ-01A-11R-A41C-07	0.455669	0.639425
TCGA-DD-AACK-01A-11R-A41C-07	0.413389	0.665305
TCGA-DD-AACL-01A-11R-A41C-07	0.478641	0.633465
TCGA-DD-AACN-01A-11R-A41C-07	0.292954	0.56801
TCGA-DD-AACO-01A-11R-A41C-07	0.43894	0.567253
TCGA-DD-AACP-01A-11R-A41C-07	0.475997	0.663798
TCGA-DD-AACQ-01A-11R-A41C-07	0.407148	0.474946
TCGA-DD-AACS-01A-11R-A41C-07	0.423783	0.555468
TCGA-DD-AACT-01A-11R-A41C-07	0.346283	0.722242
TCGA-DD-AACU-01A-11R-A41C-07	0.358327	0.667004
TCGA-DD-AACV-01A-11R-A41C-07	0.496065	0.539598
TCGA-DD-AACW-01A-11R-A41C-07	0.439321	0.707808
TCGA-DD-AACX-01A-11R-A41C-07	0.438483	0.601517
TCGA-DD-AACY-01A-11R-A41C-07	0.375079	0.560695
TCGA-DD-AACZ-01A-11R-A41C-07	0.456029	0.66803
TCGA-DD-AAD0-01A-11R-A41C-07	0.415582	0.630225
TCGA-DD-AAD1-01A-11R-A41C-07	0.252927	0.599361
TCGA-DD-AAD2-01A-11R-A41C-07	0.317213	0.639694
TCGA-DD-AAD3-01A-11R-A41C-07	0.271082	0.634957
TCGA-DD-AAD5-01A-11R-A41C-07	0.415939	0.708823
TCGA-DD-AAD6-01A-11R-A41C-07	0.486117	0.526106
TCGA-DD-AAD8-01A-11R-A41C-07	0.410428	0.541418
TCGA-DD-AADA-01A-11R-A41C-07	0.309995	0.537588
TCGA-DD-AADB-01A-11R-A41C-07	0.43594	0.665957
TCGA-DD-AADC-01A-11R-A41C-07	0.441301	0.698526
TCGA-DD-AADD-01A-11R-A41C-07	0.482728	0.595669
TCGA-DD-AADF-01A-11R-A41C-07	0.480084	0.557828
TCGA-DD-AADG-01A-11R-A41C-07	0.370285	0.709474
TCGA-DD-AADI-01A-11R-A41C-07	0.351243	0.595041
TCGA-DD-AADJ-01A-11R-A41C-07	0.39022	0.648143
TCGA-DD-AADK-01A-11R-A41C-07	0.341677	0.58829
TCGA-DD-AADL-01A-11R-A41C-07	0.420094	0.627347
TCGA-DD-AADM-01A-11R-A41C-07	0.443701	0.723691
TCGA-DD-AADN-01A-11R-A41C-07	0.564323	0.764681
TCGA-DD-AADO-01A-11R-A41C-07	0.471166	0.712427
TCGA-DD-AADP-01A-11R-A39D-07	0.366348	0.469605
TCGA-DD-AADQ-01A-11R-A41C-07	0.445426	0.615308
TCGA-DD-AADR-01A-11R-A41C-07	0.495597	0.70242
TCGA-DD-AADS-01A-11R-A41C-07	0.438866	0.676328
TCGA-DD-AADU-01A-11R-A41C-07	0.380491	0.639485
TCGA-DD-AADV-01A-11R-A39D-07	0.383103	0.538913
TCGA-DD-AADW-01A-11R-A39D-07	0.340947	0.482302
TCGA-DD-AADY-01A-11R-A41C-07	0.397051	0.557781
TCGA-DD-AAE0-01A-11R-A41C-07	0.392651	0.622018
TCGA-DD-AAE1-01A-11R-A41C-07	0.412693	0.584232
TCGA-DD-AAE2-01A-11R-A41C-07	0.387492	0.496287
TCGA-DD-AAE3-01A-11R-A41C-07	0.354169	0.734094
TCGA-DD-AAE4-01A-11R-A41C-07	0.441972	0.709927
TCGA-DD-AAE6-01A-11R-A41C-07	0.514441	0.514347
TCGA-DD-AAE7-01A-11R-A41C-07	0.31036	0.688587
TCGA-DD-AAE9-01A-11R-A41C-07	0.397604	0.642454
TCGA-DD-AAEA-01A-11R-A41C-07	0.440954	0.591145
TCGA-DD-AAEB-01A-11R-A41C-07	0.367846	0.645754
TCGA-DD-AAED-01A-12R-A41C-07	0.420747	0.525383
TCGA-DD-AAEE-01A-11R-A41C-07	0.400954	0.582501
TCGA-DD-AAEG-01A-11R-A39D-07	0.399662	0.656322
TCGA-DD-AAEH-01A-11R-A41C-07	0.393716	0.595417
TCGA-DD-AAEI-01A-11R-A41C-07	0.463446	0.657705
TCGA-DD-AAEK-01A-11R-A41C-07	0.325497	0.5986
TCGA-DD-AAVP-01A-11R-A41C-07	0.374294	0.580822
TCGA-DD-AAVQ-01A-11R-A41C-07	0.376291	0.667562
TCGA-DD-AAVR-01A-11R-A41C-07	0.320553	0.615361
TCGA-DD-AAVS-01A-11R-A41C-07	0.375799	0.697052
TCGA-DD-AAVU-01A-11R-A41C-07	0.48823	0.681063
TCGA-DD-AAVV-01A-11R-A41C-07	0.328085	0.6467
TCGA-DD-AAVW-01A-11R-A41C-07	0.272509	0.589751
TCGA-DD-AAVX-01A-11R-A41C-07	0.383138	0.657738
TCGA-DD-AAVY-01A-11R-A41C-07	0.421612	0.669944
TCGA-DD-AAVZ-01A-11R-A41C-07	0.404743	0.65051
TCGA-DD-AAW0-01A-11R-A41C-07	0.323632	0.642756
TCGA-DD-AAW1-01A-11R-A41C-07	0.348154	0.578448
TCGA-DD-AAW2-01A-11R-A41C-07	0.379846	0.615862
TCGA-DD-AAW3-01A-11R-A41C-07	0.394061	0.604687
TCGA-ED-A459-01A-11R-A266-07	0.420213	0.550021
TCGA-ED-A4XI-01A-11R-A266-07	0.267619	0.589172
TCGA-ED-A5KG-01A-11R-A27V-07	0.322491	0.570278
TCGA-ED-A627-01A-12R-A311-07	0.20824	0.56004
TCGA-ED-A66X-01A-11R-A311-07	0.344244	0.674807
TCGA-ED-A66Y-01A-11R-A311-07	0.35678	0.461174
TCGA-ED-A7PX-01A-51R-A352-07	0.348076	0.675495
TCGA-ED-A7PY-01A-11R-A33R-07	0.385131	0.600201
TCGA-ED-A7PZ-01A-11R-A33R-07	0.438983	0.653406
TCGA-ED-A7XO-01A-11R-A352-07	0.377698	0.539876
TCGA-ED-A7XP-01A-11R-A352-07	0.352234	0.621656
TCGA-ED-A82E-01A-11R-A352-07	0.289304	0.631072
TCGA-ED-A8O5-01A-11R-A36F-07	0.364399	0.514157
TCGA-ED-A8O6-01A-11R-A36F-07	0.403047	0.636233
TCGA-ED-A97K-01A-21R-A38B-07	0.260008	0.634497
TCGA-EP-A12J-01A-11R-A131-07	0.378369	0.597646
TCGA-EP-A12J-11A-11R-A131-07	0.334321	0.522693
TCGA-EP-A26S-01A-11R-A16W-07	0.377926	0.662252
TCGA-EP-A26S-11A-12R-A16W-07	0.340917	0.573251
TCGA-EP-A2KA-01A-11R-A180-07	0.406398	0.729825
TCGA-EP-A2KB-01A-11R-A180-07	0.382002	0.56931
TCGA-EP-A2KC-01A-11R-A213-07	0.352516	0.620474
TCGA-EP-A3JL-01A-11R-A213-07	0.39525	0.639419
TCGA-EP-A3RK-01A-11R-A22L-07	0.417864	0.687722
TCGA-EP-A3RK-11A-11R-A22L-07	0.326423	0.588036
TCGA-ES-A2HS-01A-11R-A180-07	0.370901	0.57308
TCGA-ES-A2HT-01A-12R-A180-07	0.387176	0.696994
TCGA-ES-A2HT-11A-11R-A180-07	0.343686	0.608077
TCGA-FV-A23B-01A-11R-A16W-07	0.373811	0.544181
TCGA-FV-A23B-11A-11R-A16W-07	0.26028	0.580367
TCGA-FV-A2QQ-01A-11R-A22L-07	0.401455	0.674131
TCGA-FV-A2QR-01A-11R-A213-07	0.322481	0.671512
TCGA-FV-A2QR-11A-11R-A213-07	0.236398	0.519296
TCGA-FV-A3I0-01A-11R-A22L-07	0.254598	0.369073
TCGA-FV-A3I0-11A-11R-A22L-07	0.335338	0.469191
TCGA-FV-A3I1-01A-11R-A22L-07	0.371489	0.611907
TCGA-FV-A3I1-11A-11R-A22L-07	0.305758	0.500059
TCGA-FV-A3R2-01A-11R-A22L-07	0.434428	0.650305
TCGA-FV-A3R2-11A-11R-A22L-07	0.309657	0.474321
TCGA-FV-A3R3-01A-11R-A22L-07	0.228859	0.647363
TCGA-FV-A495-01A-11R-A266-07	0.380867	0.593308
TCGA-FV-A496-01A-11R-A266-07	0.375097	0.519196
TCGA-FV-A4ZP-01A-12R-A266-07	0.480009	0.826216
TCGA-FV-A4ZQ-01A-11R-A266-07	0.463726	0.666089
TCGA-G3-A25S-01A-11R-A16W-07	0.497043	0.62029
TCGA-G3-A25T-01A-11R-A16W-07	0.334061	0.450455
TCGA-G3-A25U-01A-11R-A16W-07	0.467122	0.708159
TCGA-G3-A25V-01A-11R-A16W-07	0.306916	0.575341
TCGA-G3-A25X-01A-11R-A16W-07	0.3681	0.646277
TCGA-G3-A25Y-01A-11R-A16W-07	0.336551	0.701083
TCGA-G3-A25Z-01A-11R-A16W-07	0.39426	0.699295
TCGA-G3-A3CH-01A-11R-A22L-07	0.372589	0.628205
TCGA-G3-A3CH-11A-11R-A22L-07	0.329947	0.617795
TCGA-G3-A3CI-01A-11R-A213-07	0.316849	0.68192
TCGA-G3-A3CJ-01A-11R-A213-07	0.397077	0.701896
TCGA-G3-A3CK-01A-11R-A213-07	0.390696	0.616701
TCGA-G3-A5SI-01A-31R-A27V-07	0.465125	0.508926
TCGA-G3-A5SJ-01A-11R-A27V-07	0.339752	0.570046
TCGA-G3-A5SK-01A-11R-A27V-07	0.33712	0.428232
TCGA-G3-A5SL-01A-11R-A27V-07	0.363978	0.711655
TCGA-G3-A5SM-01A-12R-A28V-07	0.341561	0.558942
TCGA-G3-A6UC-01A-21R-A33J-07	0.398493	0.651809
TCGA-G3-A7M5-01A-11R-A33R-07	0.445357	0.634396
TCGA-G3-A7M6-01A-11R-A33R-07	0.270556	0.492673
TCGA-G3-A7M7-01A-12R-A352-07	0.387499	0.697945
TCGA-G3-A7M8-01A-11R-A33R-07	0.337297	0.609524
TCGA-G3-A7M9-01A-23R-A352-07	0.465847	0.598513
TCGA-G3-AAUZ-01A-11R-A38B-07	0.412786	0.650547
TCGA-G3-AAV0-01A-11R-A37K-07	0.374233	0.469544
TCGA-G3-AAV1-01A-11R-A38B-07	0.389032	0.641201
TCGA-G3-AAV2-01A-11R-A37K-07	0.34308	0.539451
TCGA-G3-AAV3-01A-11R-A37K-07	0.357437	0.596443
TCGA-G3-AAV4-01A-11R-A38B-07	0.392326	0.646043
TCGA-G3-AAV5-01A-11R-A37K-07	0.456685	0.715286
TCGA-G3-AAV6-01A-21R-A37K-07	0.402073	0.628586
TCGA-G3-AAV7-01A-11R-A38B-07	0.409434	0.636403
TCGA-GJ-A3OU-01A-31R-A38B-07	0.292244	0.66006
TCGA-GJ-A6C0-01A-12R-A311-07	0.366664	0.557398
TCGA-GJ-A9DB-01A-11R-A37K-07	0.329618	0.568613
TCGA-HP-A5MZ-01A-21R-A27V-07	0.270256	0.603775
TCGA-HP-A5N0-01A-11R-A28V-07	0.276217	0.613346
TCGA-K7-A5RF-01A-11R-A28V-07	0.278351	0.638476
TCGA-K7-A5RG-01A-11R-A28V-07	0.400379	0.497011
TCGA-K7-A6G5-01A-11R-A311-07	0.356875	0.683115
TCGA-K7-AAU7-01A-11R-A38B-07	0.262504	0.477093
TCGA-KR-A7K0-01A-12R-A33R-07	0.299156	0.488858
TCGA-KR-A7K2-01A-12R-A33R-07	0.335199	0.485963
TCGA-KR-A7K7-01A-11R-A33J-07	0.480736	0.627404
TCGA-KR-A7K8-01A-11R-A33J-07	0.356515	0.678108
TCGA-LG-A6GG-01A-11R-A311-07	0.374384	0.554233
TCGA-LG-A9QC-01A-11R-A37K-07	0.34927	0.718598
TCGA-LG-A9QD-01A-11R-A38B-07	0.352649	0.569272
TCGA-MI-A75C-01A-11R-A32O-07	0.452562	0.665511
TCGA-MI-A75E-01A-11R-A32O-07	0.34176	0.684467
TCGA-MI-A75G-01A-11R-A32O-07	0.397396	0.567861
TCGA-MI-A75H-01A-11R-A32O-07	0.378784	0.672803
TCGA-MI-A75I-01A-11R-A32O-07	0.42521	0.613705
TCGA-MR-A520-01A-11R-A266-07	0.360867	0.665449
TCGA-MR-A8JO-01A-12R-A36F-07	0.233304	0.562461
TCGA-NI-A4U2-01A-11R-A28V-07	0.34791	0.543651
TCGA-NI-A8LF-01A-11R-A36F-07	0.280371	0.628951
TCGA-O8-A75V-01A-11R-A32O-07	0.361047	0.649341
TCGA-PD-A5DF-01A-11R-A27V-07	0.330035	0.65806
TCGA-QA-A7B7-01A-11R-A32O-07	0.490004	0.592619
TCGA-RC-A6M3-01A-11R-A32O-07	0.48241	0.673587
TCGA-RC-A6M4-01A-11R-A32O-07	0.426914	0.646315
TCGA-RC-A6M5-01A-11R-A32O-07	0.240609	0.59872
TCGA-RC-A6M6-01A-11R-A32O-07	0.420896	0.947825
TCGA-RC-A7S9-01A-11R-A33R-07	0.438522	0.393851
TCGA-RC-A7SB-01A-21R-A352-07	0.383447	0.739378
TCGA-RC-A7SF-01A-11R-A352-07	0.363764	0.508127
TCGA-RC-A7SH-01A-11R-A38B-07	0.407888	0.511191
TCGA-RC-A7SK-01A-11R-A352-07	0.39048	0.786995
TCGA-RG-A7D4-01A-12R-A33R-07	0.494867	0.61414
TCGA-UB-A7MA-01A-11R-A33R-07	0.343808	0.628105
TCGA-UB-A7MB-01A-11R-A33R-07	0.451733	0.550876
TCGA-UB-A7MC-01A-11R-A33R-07	0.432233	0.501197
TCGA-UB-A7MD-01A-12R-A352-07	0.338971	0.630326
TCGA-UB-A7ME-01A-11R-A33J-07	0.36971	0.556302
TCGA-UB-A7MF-01A-11R-A33J-07	0.433116	0.471944
TCGA-UB-AA0U-01A-11R-A38B-07	0.342683	0.541265
TCGA-UB-AA0V-01A-11R-A38B-07	0.268809	0.552588
TCGA-WJ-A86L-01A-12R-A39D-07	0.384843	0.567935
TCGA-WQ-A9G7-01A-11R-A37K-07	0.433125	0.488991
TCGA-WQ-AB4B-01A-11R-A41C-07	0.364401	0.680557
TCGA-WX-AA44-01A-11R-A39D-07	0.345778	0.521092
TCGA-WX-AA46-01A-11R-A39D-07	0.331201	0.519428
TCGA-WX-AA47-01A-11R-A39D-07	0.423842	0.47727
TCGA-XR-A8TC-01A-11R-A36F-07	0.411732	0.67142
TCGA-XR-A8TD-01A-12R-A39D-07	0.340037	0.748132
TCGA-XR-A8TE-01A-11R-A36F-07	0.27557	0.663944
TCGA-XR-A8TF-01A-11R-A36F-07	0.447786	0.559749
TCGA-XR-A8TG-01A-11R-A36F-07	0.337954	0.54024
TCGA-YA-A8S7-01A-11R-A37K-07	0.305094	0.611926
TCGA-ZP-A9CV-01A-11R-A38B-07	0.369955	0.534825
TCGA-ZP-A9CY-01A-11R-A38B-07	0.306329	0.562849
TCGA-ZP-A9CZ-01A-11R-A38B-07	0.431143	0.551008
TCGA-ZP-A9D0-01A-11R-A37K-07	0.372313	0.43876
TCGA-ZP-A9D1-01A-11R-A38B-07	0.315447	0.652754
TCGA-ZP-A9D2-01A-11R-A38B-07	0.325387	0.568131
TCGA-ZP-A9D4-01A-11R-A37K-07	0.396879	0.556434
TCGA-ZS-A9CD-01A-11R-A37K-07	0.326131	0.622314
TCGA-ZS-A9CE-01A-11R-A37K-07	0.421236	0.704698
TCGA-ZS-A9CF-01A-11R-A38B-07	0.394743	0.588833
TCGA-ZS-A9CF-02A-11R-A38B-07	0.433212	0.531931
TCGA-ZS-A9CG-01A-11R-A37K-07	0.301896	0.729936

## Sheet: S2
Table S2: Clinical Characteristics of the HCC patients in TCGA and ICGC.
(A) Clinical characteristics of LIHC cohort (n=377).					(B) Clinical characteristics of LIRI-JP cohort (n=231).
Characteristic	Type	n	Proportion(%)		Characteristics	Type	n	Proportion(%)
Age	<=65	235	62.33		Age	<= 65	89	38.5
	>65	141	37.4			> 65	142	61.5
	unknow	1	0.27		Gender	Female	61	26.4
Gender	Female	122	32.36			Male	170	73.6
	Male	255	67.64		Stage (LCSGJ)	1	37	16
Grade	G1-2	235	62.33			2	104	45.1
	G3-4	137	36.34			3	71	30.7
	unknow	5	1.33			4	19	8.2
Stage	Stage I-II	262	69.5
	Stage III-IV	91	24.14
	unknow	24	6.37
T status	T1-2	280	74.27
	T3-4	94	24.93
	unknow	3	0.8
M status	M0	272	72.15
	M1	4	1.06
	unknow	101	26.79
N status	N0	257	68.17
	N1	4	1.06
	unknow	116	30.77

## Sheet: S3
Table S3: differentially expressed genes (DEGs) between normal and tumor samples
gene	conMean	treatMean	logFC	pValue	fdr
COL9A2	0.209556	1.2638	2.59236	2.31062e-05	3.31485e-05
PCYOX1L	0.20226	0.502817	1.31382	6.45396e-11	1.40423e-10
SMG5	6.79838	27.3055	2.00593	2.80352e-27	1.82732e-25
PPP1R3F	0.581984	1.30694	1.16715	1.46031e-09	2.84726e-09
SNORA26	0.160015	0.799178	2.32031	1.45475e-11	3.3261e-11
H2AFJ	8.9829	20.4419	1.18628	1.64909e-13	4.46699e-13
HCFC1	2.65854	6.89358	1.37462	4.46407e-24	6.18667e-23
DPM3	30.6518	66.7112	1.12196	9.59744e-13	2.42384e-12
GSTO2	0.303991	0.88077	1.53474	0.00120177	0.00151697
HYAL3	1.51342	3.33928	1.14172	1.01496e-06	1.60878e-06
CCDC61	1.85588	4.35025	1.229	3.17884e-24	4.60036e-23
AC007318.1	0.940968	1.92864	1.03537	1.23519e-08	2.24636e-08
ZNF35	0.489018	1.04377	1.09384	1.40949e-10	2.97253e-10
PALM	1.3862	3.39977	1.2943	0.0322615	0.0365654
AL031985.3	0.218939	0.7233	1.72407	8.17655e-20	4.56301e-19
CPQ	11.398	26.2799	1.20518	5.04797e-21	3.48349e-20
IL6	0.867032	0.320722	-1.43476	3.10172e-05	4.40734e-05
DDX39B	2.08861	6.78662	1.70015	4.10561e-18	1.81377e-17
ITGB4	0.692499	3.58631	2.37262	1.85263e-10	3.87283e-10
CCL26	0.0444	0.614501	3.79078	2.51134e-09	4.80113e-09
SNX8	2.1329	5.57531	1.38623	1.28488e-22	1.22023e-21
NOL7	9.87697	24.3368	1.301	1.02146e-27	9.62944e-26
CBLL1	1.78384	3.59996	1.01299	1.00233e-19	5.51068e-19
TTC23	1.24372	2.67991	1.10752	1.36327e-17	5.66139e-17
ZSCAN12	0.264659	0.613298	1.21245	5.54953e-13	1.43232e-12
RDM1	0.0268533	0.4814	4.16407	1.70013e-23	2.02198e-22
ICK	1.91659	5.18266	1.43515	5.54953e-13	1.43232e-12
SMYD5	2.73202	7.18057	1.39413	1.30698e-23	1.60119e-22
ACTA2	14.0125	33.3353	1.25033	4.09909e-10	8.32896e-10
AC092171.3	0.222339	0.84943	1.93373	4.57345e-18	2.0114e-17
NAP1L1	4.35896	10.7186	1.29806	1.68512e-18	7.77598e-18
DROSHA	1.68233	4.13097	1.29602	1.89433e-25	4.31226e-24
TUBGCP6	1.76729	4.20146	1.24936	1.40588e-19	7.57948e-19
KIF20B	0.269056	0.909038	1.75643	2.03593e-16	7.3707e-16
AP000759.1	0.605085	1.53736	1.34525	3.17912e-14	9.20154e-14
ITGA6	2.51107	10.4672	2.0595	1.59418e-23	1.90958e-22
AC005586.2	0.251212	0.582299	1.21285	1.09377e-06	1.73009e-06
KMT5C	0.422905	1.91686	2.18034	1.06373e-27	9.69913e-26
NEURL1B	1.67678	3.41407	1.0258	5.54396e-09	1.03325e-08
AC006213.5	0.103266	0.378892	1.87542	3.08863e-06	4.71993e-06
OFD1	1.3378	3.24777	1.27958	5.10734e-21	3.52008e-20
SOX2	0.0196222	0.417033	4.4096	0.000865861	0.00110558
ACVRL1	1.05007	2.62503	1.32185	2.577e-18	1.16342e-17
ASNSP1	0.00345395	0.511769	7.2111	2.3697e-09	4.54126e-09
DAPK3	5.22657	10.889	1.05894	1.12382e-18	5.31522e-18
DLGAP1-AS1	1.27183	3.068	1.2704	2.08897e-10	4.35054e-10
SLC25A30-AS1	0.189488	0.547068	1.52961	1.23358e-10	2.61844e-10
ZNF852	0.132232	0.296402	1.16449	1.69414e-15	5.54501e-15
PRRT3	0.138013	0.453551	1.71646	5.81489e-23	5.97826e-22
RHNO1	1.33654	4.80676	1.84656	1.47018e-24	2.39097e-23
EGLN3	0.339369	1.57389	2.2134	0.000554632	0.000717577
AC002456.1	0.52978	1.38434	1.38573	8.83896e-05	0.000121159
ARL16	2.3643	8.27764	1.80781	5.04943e-27	2.70916e-25
CENPO	0.26036	1.28712	2.30556	2.58296e-23	2.91605e-22
AP003068.4	0.120253	1.31547	3.45144	5.8222e-18	2.52598e-17
AC012615.1	0.456284	1.73774	1.92921	1.09812e-23	1.36842e-22
INTS3	1.72342	4.51641	1.3899	4.17236e-17	1.63274e-16
LYPD1	0.124707	3.11902	4.64448	1.40744e-17	5.83032e-17
AL355303.1	0.0796163	0.263993	1.72937	1.49975e-09	2.92142e-09
PGF	0.427305	1.53329	1.84329	3.65823e-13	9.58863e-13
AC060780.1	0.228525	0.809819	1.82525	2.8732e-12	6.97138e-12
AC105411.1	0.027698	0.317269	3.51785	4.88739e-08	8.50198e-08
RBM12B-AS1	0.0839664	0.278426	1.72941	7.96914e-12	1.85717e-11
SPDEF	0.120001	1.44498	3.58993	0.0383608	0.0432259
RNU6-516P	0.730049	1.67124	1.19486	9.36209e-08	1.59616e-07
C6orf48	9.75447	36.2081	1.89218	3.75045e-25	7.4767e-24
TMEM117	0.5547	1.28291	1.20964	3.95877e-15	1.24799e-14
MRPL21	6.57648	15.308	1.2189	8.39532e-22	6.72836e-21
AC022211.2	0.0720385	0.32649	2.1802	8.63132e-19	4.14717e-18
DENND4B	1.58838	5.24955	1.72464	8.5861e-26	2.24206e-24
BHLHA15	0.62165	1.87217	1.59054	0.00037197	0.000487562
GAPDHP65	0.211034	0.48118	1.1891	3.55309e-07	5.81358e-07
PIAS4	3.00203	6.00842	1.00105	6.45704e-22	5.29186e-21
UBOX5	1.07284	2.22369	1.05152	2.36904e-23	2.70382e-22
AKR1C7P	0.0638729	0.44119	2.78812	9.06659e-15	2.75164e-14
2021-03-09	1.03684	2.23248	1.10645	3.47998e-08	6.11811e-08
LENG8	3.70488	10.5646	1.51174	2.75467e-19	1.42261e-18
CDKN3	0.214098	5.26297	4.61953	9.90381e-29	3.64232e-26
LAMTOR1	12.3256	26.4465	1.10142	2.54921e-25	5.48853e-24
CPSF6	2.43659	5.72697	1.23291	4.07413e-23	4.33277e-22
PCP2	0.161291	0.459138	1.50927	1.17515e-07	1.98708e-07
VEGFB	12.0669	30.0895	1.3182	5.29784e-05	7.3882e-05
MZF1	0.787504	1.78286	1.17883	3.6807e-19	1.86675e-18
ZNF133	0.668724	1.67038	1.32069	4.27937e-23	4.53081e-22
MCF2L	0.24731	0.660687	1.41765	4.46145e-16	1.5535e-15
ECSCR	0.988723	2.30065	1.2184	2.05189e-14	6.04909e-14
ZNF787	6.84833	14.1056	1.04244	6.44351e-20	3.65702e-19
MT1G	1204.51	315.605	-1.93225	3.78444e-23	4.06091e-22
GNB1L	0.261241	0.824634	1.65837	5.73663e-24	7.73819e-23
TBX10	0.194458	0.571316	1.55483	5.62593e-09	1.04822e-08
NR4A2	4.9944	2.10619	-1.24568	1.64248e-10	3.44908e-10
AC022007.1	0.135075	0.54959	2.0246	5.67418e-23	5.85888e-22
NKTR	0.787398	1.8341	1.21991	9.42743e-13	2.38415e-12
HSD17B3	0.371757	1.257	1.75756	7.82384e-09	1.44428e-08
ZNF43	0.126003	0.532729	2.07994	8.01851e-08	1.37298e-07
FABP5	0.673951	3.52418	2.38657	2.91278e-19	1.49869e-18
FAM96AP2	0.0613265	0.582147	3.2468	1.37225e-10	2.8962e-10
RBM8A	6.98491	15.3666	1.13748	1.03011e-25	2.58472e-24
TRMT10B	0.820711	1.72315	1.0701	3.72904e-20	2.19326e-19
DCUN1D2	0.900205	1.84771	1.03741	1.08674e-16	4.05759e-16
SLC39A6	3.78392	8.03325	1.0861	3.47281e-11	7.70884e-11
AC092384.2	0.604478	0.181157	-1.73845	1.35775e-19	7.33657e-19
AL592424.1	0.0786079	0.466334	2.56862	6.91929e-18	2.98257e-17
AL162258.2	0.127088	0.339854	1.41909	3.05459e-12	7.39002e-12
MAPK8IP2	0.128241	1.85811	3.85691	6.69785e-19	3.2688e-18
ARF1	70.1492	145.027	1.04782	9.57508e-24	1.21869e-22
PAGE2B	0.0523419	6.0691	6.85737	4.9213e-07	7.98025e-07
COX19	0.708185	2.06324	1.54271	6.79087e-26	1.87604e-24
AC093388.1	0.28706	0.754288	1.39376	5.80559e-13	1.49632e-12
IFI27L2	1.60712	4.78882	1.57519	1.70348e-07	2.8467e-07
KLRF1	0.559251	0.244617	-1.19297	9.59323e-16	3.22107e-15
SLBP	6.95837	16.8863	1.27903	4.10321e-25	8.03594e-24
AL596244.1	0.166555	0.44668	1.42324	9.89135e-12	2.28946e-11
ACD	1.55447	3.76604	1.27662	3.38771e-23	3.70671e-22
AL139396.1	0.238459	0.531171	1.15544	0.0112681	0.0132064
MYBL2	0.234586	9.27492	5.30515	3.91788e-27	2.29381e-25
ZBTB3	0.550563	1.10962	1.01109	6.51711e-20	3.69126e-19
BRI3BP	1.48376	3.4313	1.20949	3.80562e-19	1.92484e-18
AC131212.3	0.0812547	0.232896	1.51916	3.97432e-09	7.47724e-09
ZKSCAN3	0.392904	1.68923	2.10411	1.99261e-24	3.09578e-23
DLG5	0.340426	1.73973	2.35345	8.83513e-17	3.33159e-16
CYHR1	2.48332	7.06087	1.50758	7.23482e-27	3.40057e-25
DAXX	6.12384	14.8965	1.28246	1.47018e-24	2.39097e-23
FBF1	0.106117	0.463106	2.12568	6.36196e-26	1.77221e-24
WISP2	0.982502	0.419264	-1.2286	7.50579e-06	1.11395e-05
SOWAHA	0.7496	4.18326	2.48044	4.98444e-17	1.92703e-16
HOXA13	0.0072646	1.36768	7.55663	5.68417e-21	3.88236e-20
PPAT	0.86382	1.76565	1.0314	3.59229e-13	9.42319e-13
TUBB2B	0.496238	1.36935	1.46438	4.68884e-07	7.61663e-07
DAGLA	0.222813	0.941245	2.07874	8.6638e-09	1.59335e-08
LINC01612	2.31863	0.431761	-2.42497	3.33096e-25	6.83968e-24
AC006042.1	0.156822	0.648316	2.04756	4.46808e-09	8.38034e-09
SEC61G	13.0598	30.6115	1.22894	1.45009e-21	1.11093e-20
OPA3	1.47828	2.99586	1.01905	1.6984e-22	1.56486e-21
SSSCA1	4.99732	10.0188	1.00349	3.77191e-20	2.21691e-19
GSDMC	0.00830341	0.234081	4.81716	8.32336e-19	4.01514e-18
DDX51	1.38081	2.96313	1.1016	7.74506e-24	1.00807e-22
AC005104.1	0.128813	0.396971	1.62376	5.08692e-09	9.49551e-09
POLA2	0.664502	2.58771	1.96133	8.15035e-26	2.15185e-24
LINC00847	2.09864	4.26408	1.02278	3.39189e-16	1.19757e-15
PREB	14.3116	33.0539	1.20763	3.14639e-23	3.48148e-22
LRP4	0.0988385	0.523416	2.40481	0.00134355	0.0016912
AC105036.3	0.094922	0.220136	1.21358	6.5266e-13	1.67344e-12
GTF2E1	1.10688	2.63191	1.24961	1.84864e-22	1.69207e-21
AL451165.2	2.1053	4.60508	1.1292	6.72547e-12	1.57703e-11
TUBA1B	8.53801	27.8782	1.70717	1.04459e-17	4.39929e-17
AL022341.1	0.0933802	0.299636	1.68202	1.03765e-10	2.21693e-10
NDST1	5.00291	13.1824	1.39777	1.43665e-20	9.12175e-20
AL136454.1	0.378607	1.08754	1.5223	2.56783e-15	8.23818e-15
FHL3	2.34218	6.30075	1.42767	7.6936e-16	2.60943e-15
RUVBL1	1.85552	4.52875	1.28729	6.88004e-26	1.89127e-24
GTF2IP4	0.475516	1.49293	1.65058	6.27033e-17	2.39969e-16
ATP6V1FNB	0.0251962	0.306248	3.60342	4.29755e-22	3.6438e-21
USP14	4.26853	9.39579	1.13828	2.04238e-23	2.37817e-22
REM1	0.170556	0.396662	1.21767	3.08497e-06	4.71485e-06
SNORD46	0.192942	0.501587	1.37834	5.39141e-07	8.71885e-07
MID1IP1-AS1	0.322096	1.01015	1.649	2.55306e-09	4.87921e-09
HSF4	0.461793	2.49544	2.43398	1.60666e-24	2.59021e-23
COL21A1	0.116809	0.533122	2.19031	6.19039e-09	1.14987e-08
WDR5	5.35759	12.3975	1.2104	8.34754e-24	1.07641e-22
IRX3	0.207383	1.89578	3.19242	9.73129e-09	1.7824e-08
CD151	25.063	64.1374	1.35561	1.78181e-16	6.48589e-16
HMGXB3	1.9296	5.57615	1.53097	2.00424e-27	1.46038e-25
AC073655.2	0.0725148	0.265953	1.87482	1.82731e-16	6.6457e-16
LINC02012	0.33688	0.844201	1.32535	0.000139747	0.000188644
TIGD3	0.0709122	0.490353	2.78971	4.34853e-19	2.18028e-18
ZBTB18	4.94267	11.1871	1.17847	1.64909e-13	4.46699e-13
NDST1-AS1	0.262777	1.22897	2.22554	5.93161e-07	9.55632e-07
ARHGEF11	1.78771	6.3722	1.83368	5.6051e-23	5.79831e-22
TECPR1	1.21878	3.16286	1.37579	5.5813e-25	1.05231e-23
RAD51B	0.125924	0.258468	1.03744	2.19331e-13	5.86876e-13
AC069224.1	0.0714373	0.288808	2.01536	1.20029e-18	5.65446e-18
RPL39P38	0.142508	0.443989	1.63948	4.08628e-09	7.68267e-09
AC099518.6	0.109961	0.230653	1.06873	0.00139606	0.0017542
INAFM1	3.65808	7.86671	1.10467	1.12845e-13	3.10202e-13
MIEN1	9.2564	20.6391	1.15685	1.5272e-24	2.47407e-23
Z99943.2	0.114683	0.331007	1.52921	3.46022e-11	7.68292e-11
PITPNA-AS1	1.65081	4.43362	1.42531	6.22761e-16	2.1342e-15
BBS7	0.410898	0.852023	1.05211	2.23001e-11	5.01616e-11
KCTD1	0.232046	0.675417	1.54137	3.12733e-15	9.95281e-15
MVB12B	0.87285	1.79017	1.03629	1.91806e-12	4.72395e-12
EGR2	2.84593	0.810376	-1.81224	1.71105e-15	5.59596e-15
RAMP2-AS1	0.0738214	0.275771	1.90136	0.000793092	0.00101531
HOXD9	0.0297067	1.11947	5.23589	2.81237e-21	2.03766e-20
AC055811.4	0.129518	0.274415	1.08321	0.000340195	0.00044725
AL023803.2	0.0410146	0.545597	3.73363	4.13039e-24	5.777e-23
AL355297.4	0.157801	0.379796	1.26712	9.47522e-07	1.50449e-06
KCNC3	0.427186	1.06347	1.31585	9.45302e-09	1.73333e-08
FOXP4	5.24202	11.8079	1.17155	4.06151e-18	1.79477e-17
SOWAHD	0.169083	0.398167	1.23564	3.7768e-05	5.32938e-05
AIF1L	0.50749	2.31674	2.19064	7.60412e-13	1.93832e-12
LINC01451	0.0791381	1.14921	3.86013	3.25281e-15	1.03365e-14
AC012645.1	0.260345	0.66627	1.35568	2.70766e-13	7.18282e-13
SERPINH1	6.27924	22.4027	1.83501	1.74808e-20	1.09163e-19
STMND1	0.0274826	0.390696	3.82946	8.47178e-11	1.82612e-10
REG1A	0.0372477	66.1233	10.7938	2.49379e-08	4.43382e-08
ZFP82	0.0927211	0.290434	1.64724	1.17349e-05	1.71882e-05
PJA1	1.95947	4.14149	1.07969	2.86392e-14	8.32241e-14
ECM1	13.0502	2.5641	-2.34755	4.24496e-27	2.40923e-25
AP001062.1	0.104654	0.308493	1.5596	4.72179e-15	1.4746e-14
SLC38A6	0.502896	1.76732	1.81323	4.02403e-27	2.33142e-25
AL031963.3	0.190441	0.544199	1.51479	9.09623e-13	2.30388e-12
UBE2MP1	0.257767	0.539874	1.06656	4.34499e-11	9.57863e-11
LINC00513	0.157961	0.647675	2.0357	5.60884e-07	9.05556e-07
NUSAP1	1.07687	8.72861	3.0189	6.02671e-25	1.12359e-23
Z82246.1	0.179411	1.25456	2.80584	2.88927e-06	4.42216e-06
CD24	7.05938	47.1901	2.74087	1.14244e-06	1.80536e-06
RUNDC1	1.14888	2.31882	1.01317	3.40477e-19	1.73419e-18
ABHD17A	1.65329	3.58125	1.11513	5.27198e-23	5.47748e-22
CNOT9	3.30926	6.95422	1.07138	7.72619e-20	4.32615e-19
FAM198A	1.90045	0.858741	-1.14605	2.11153e-14	6.21942e-14
RBM12B	0.421137	1.08034	1.35912	1.7456e-16	6.36797e-16
RBM33	1.15837	2.43696	1.07299	1.30336e-21	1.00591e-20
AL031665.2	0.284963	1.08965	1.93502	8.93397e-21	5.87402e-20
CCDC170	0.197576	1.64638	3.05882	4.30778e-13	1.12347e-12
WFDC21P	0.184379	2.06828	3.48769	2.39663e-08	4.26835e-08
IRF2BP2	16.376	35.9954	1.13623	5.46163e-22	4.54074e-21
PHKG1	0.102882	0.281162	1.45041	9.26067e-20	5.13027e-19
CNNM1	0.107282	1.04993	3.29081	0.0220978	0.025354
AL080317.2	0.0790169	0.28414	1.84637	2.21473e-14	6.5039e-14
C3orf70	0.0883375	0.228382	1.37035	1.52427e-12	3.7882e-12
AC112907.2	0.104413	0.535978	2.35987	1.14217e-13	3.13767e-13
PTGES3	34.5621	72.21	1.06301	5.03779e-25	9.59595e-24
AC004492.1	0.0913764	0.307436	1.75039	1.69225e-16	6.18693e-16
RB1CC1	3.7185	7.51057	1.0142	4.7286e-14	1.3469e-13
LYPD8	0.0123539	0.650358	5.71819	7.81428e-14	2.17351e-13
PRORSD1P	0.155325	0.472683	1.60558	7.72321e-22	6.25276e-21
MIR17HG	0.0762534	0.254236	1.7373	1.33689e-08	2.42789e-08
MRTO4	5.57123	11.5753	1.05498	1.23613e-20	7.92701e-20
KRT10	4.39576	9.42227	1.09996	2.62909e-16	9.40183e-16
LAMTOR4	14.6162	36.6072	1.32456	3.31096e-21	2.37416e-20
AC073073.1	0.132719	0.534361	2.00944	8.93257e-11	1.92049e-10
PIGZ	0.528483	1.7276	1.70884	5.03679e-17	1.94681e-16
AC010531.6	0.378412	0.970835	1.35927	1.93887e-06	3.00615e-06
C17orf82	0.0338729	0.428136	3.65987	5.65562e-26	1.63836e-24
IL1RL1	0.961816	0.140926	-2.77083	2.85851e-14	8.31106e-14
SNORD12B	0.0905722	0.476571	2.39555	3.87093e-07	6.31814e-07
SUPT3H	0.322918	0.892857	1.46726	8.92719e-17	3.36175e-16
ZNF783	0.251948	0.753049	1.57962	4.69318e-16	1.63113e-15
NCAPG2	0.487034	1.94475	1.99749	9.34512e-22	7.39719e-21
DSN1	1.73279	6.69976	1.95101	3.71383e-27	2.2291e-25
TPTEP2	0.126703	0.363214	1.51936	8.36387e-20	4.66598e-19
ARPC3	22.6682	48.3513	1.09289	1.57929e-22	1.46726e-21
AC104958.2	3.57454	12.1027	1.7595	3.23999e-14	9.36959e-14
NOS2	0.0972624	0.402505	2.04905	5.20947e-13	1.34833e-12
AC020907.1	0.115438	0.744594	2.68934	4.92886e-10	9.95557e-10
MFSD10	2.55318	9.07398	1.82944	4.82673e-18	2.1161e-17
URB2	0.715048	1.54494	1.11144	3.9525e-14	1.13241e-13
RF00154	0.233864	0.565011	1.27261	2.03855e-06	3.1557e-06
RPRD2	2.51917	5.35228	1.08721	9.49974e-17	3.56529e-16
E2F5	0.26927	1.00469	1.89962	2.75467e-19	1.42261e-18
PLCXD1	1.82264	5.40226	1.56754	2.94905e-09	5.60772e-09
KNSTRN	1.03935	3.27178	1.65439	1.59418e-23	1.90958e-22
GYS1	1.95483	4.32724	1.1464	3.56742e-18	1.58652e-17
STK36	0.772328	1.93449	1.32466	8.75133e-20	4.86262e-19
THOC6	5.16739	11.3002	1.12884	1.2138e-21	9.42458e-21
PPP2R3B	0.328908	1.08113	1.71679	8.3738e-27	3.75606e-25
SMC6	1.31608	2.69373	1.03335	4.15762e-15	1.30746e-14
PALM2	0.443907	0.192782	-1.20329	2.83683e-14	8.24946e-14
AL353764.1	0.181949	0.403834	1.15023	0.00352886	0.00431374
GNPAT	8.14867	23.3788	1.52056	1.97747e-27	1.45357e-25
USP3-AS1	0.114211	0.266289	1.22129	7.64641e-19	3.70572e-18
MYLIP	1.23046	2.64481	1.10397	9.7632e-08	1.66183e-07
CYP4A11	233.062	72.5975	-1.68272	1.82367e-24	2.88433e-23
CACNA2D3	0.035241	0.229674	2.70426	0.000144687	0.000195093
C2orf76	1.26533	2.78057	1.13586	2.20473e-24	3.37506e-23
XRCC1	2.86142	7.84869	1.45572	2.35484e-27	1.65793e-25
AL133338.1	0.321228	1.06607	1.73063	6.52687e-13	1.67344e-12
CYCSP34	0.15735	0.544934	1.79211	1.19256e-06	1.88243e-06
STAB2	2.51425	0.126889	-4.30849	2.35147e-28	4.66861e-26
KIF2C	0.119415	3.17031	4.73056	2.10781e-28	4.45697e-26
MAP2	0.462856	2.03143	2.13386	6.30448e-10	1.26256e-09
DBH	10.7885	1.80472	-2.57965	1.77806e-24	2.82559e-23
AC008105.3	0.113023	0.29238	1.37123	3.10351e-06	4.7418e-06
SLX4	0.255376	0.730279	1.51583	8.29588e-22	6.66145e-21
ZNF607	0.124417	0.604197	2.27984	9.77045e-13	2.46417e-12
ITGAM	0.815013	1.77872	1.12595	0.018833	0.0217097
AL356299.2	0.0804936	0.250985	1.64065	1.21749e-10	2.58626e-10
NIFK-AS1	0.570199	1.26489	1.14947	3.89121e-19	1.96516e-18
SP5	0.605518	5.34506	3.14196	6.06495e-12	1.42615e-11
MSS51	0.0911386	0.35174	1.94838	6.52587e-21	4.4121e-20
SNHG17	1.42856	3.70329	1.37424	3.19099e-16	1.12879e-15
SIRPG	0.293001	0.727118	1.31129	0.00280999	0.00346118
SEPT7P2	0.502534	1.3963	1.47432	1.09703e-22	1.05932e-21
SNF8	5.38372	12.6392	1.23123	4.58853e-26	1.38453e-24
METTL18	1.47879	4.25201	1.52373	4.60545e-25	8.87374e-24
LMNB1	1.78378	7.20804	2.01467	3.51895e-15	1.11481e-14
AC106897.1	0.120528	0.403119	1.74184	4.62323e-10	9.35978e-10
ENTPD2	0.372272	1.96584	2.40072	3.96774e-12	9.48914e-12
DDIT4L	0.0558256	0.481369	3.10815	3.54198e-05	5.01072e-05
ZNF678	0.26741	0.64519	1.27067	6.95097e-13	1.77699e-12
GNAO1	2.57583	0.834884	-1.62539	4.12889e-17	1.61611e-16
ACSL4	7.32149	46.1219	2.65524	3.57418e-12	8.59597e-12
SEMA3B-AS1	0.387422	1.39851	1.85192	2.62763e-08	4.65987e-08
CPA6	0.00346628	0.384143	6.79211	9.16702e-16	3.08203e-15
OSGEPL1	0.966956	2.0981	1.11756	4.04728e-22	3.45261e-21
AC016590.3	0.094312	0.260988	1.46847	6.15615e-10	1.23389e-09
BTN2A1	1.95031	4.24201	1.12104	2.42279e-16	8.71076e-16
SLC5A9	1.79576	4.14911	1.20821	2.83702e-06	4.34658e-06
AC022400.1	0.0843539	0.266964	1.66212	4.07705e-12	9.73521e-12
USP36	1.94058	4.10516	1.08095	5.07923e-19	2.51863e-18
WDR45B	9.90881	20.3199	1.03611	4.08923e-21	2.86934e-20
AC113410.3	0.119183	0.625475	2.39178	7.54545e-13	1.92366e-12
TSPAN5	0.186044	1.38558	2.89677	2.14766e-07	3.56753e-07
ADAMTS7	0.18131	0.532051	1.5531	3.67926e-16	1.2941e-15
SFN	1.15818	25.4414	4.45725	3.83181e-16	1.34464e-15
HBB	40.9361	13.2305	-1.62951	1.46569e-16	5.39163e-16
CASTOR3	0.348114	1.58659	2.1883	3.26483e-23	3.58875e-22
SUPT5H	6.67022	14.0448	1.07423	6.41828e-27	3.12232e-25
CCDC162P	0.0593437	0.503744	3.08552	0.00159839	0.00200231
CCDC40	0.104381	0.331403	1.66673	8.6186e-18	3.66582e-17
IFI27L1	1.33757	4.12615	1.62519	4.67402e-22	3.93892e-21
UBE2M	12.9385	31.2728	1.27324	2.34911e-26	8.33983e-25
TMEM169	0.304447	0.818813	1.42734	2.97552e-12	7.20916e-12
STAG3L2	0.290852	0.774158	1.41234	5.61192e-18	2.43919e-17
PRKY	0.105875	0.237321	1.16448	0.000367118	0.000481394
ERMP1	1.90371	4.94742	1.37786	4.241e-16	1.48014e-15
WNK4	0.0740747	1.49119	4.33134	3.00658e-15	9.58497e-15
LINC01124	0.949325	3.41441	1.84666	2.76512e-05	3.94316e-05
RTL10	0.626647	2.19403	1.80786	2.51829e-27	1.72214e-25
AC092123.1	0.131594	0.318036	1.2731	2.54985e-10	5.26964e-10
MT1H	159.636	30.4101	-2.39216	2.27955e-23	2.61436e-22
SRC	1.47643	5.36864	1.86244	2.15681e-10	4.48623e-10
NINJ2	1.69277	4.18489	1.3058	3.19756e-06	4.87835e-06
TRIM27	4.21451	9.53954	1.17855	2.29928e-25	5.04814e-24
GRPR	0.0232508	0.569674	4.61478	1.04109e-09	2.05678e-09
LNCSRLR	0.123079	0.277579	1.17332	3.85371e-05	5.43513e-05
FAM86C1	0.605215	1.42798	1.23845	1.22822e-23	1.51583e-22
GLRX3	3.34246	7.32467	1.13185	7.68275e-25	1.37106e-23
LINC01666	0.00784532	0.225754	4.84678	9.09052e-08	1.55112e-07
PRKD2	3.04168	6.95345	1.19286	9.22359e-24	1.17935e-22
CCDC65	0.146676	0.409104	1.47983	3.1429e-17	1.24982e-16
BARD1	0.172264	0.707963	2.03906	2.17329e-17	8.80181e-17
LINC01270	0.629099	1.42477	1.17937	2.58662e-13	6.87267e-13
PRR29	0.114026	0.285572	1.32448	1.88957e-15	6.16291e-15
SLC7A2	46.3749	21.3991	-1.1158	2.68389e-17	1.07575e-16
AC004232.3	0.177473	0.468237	1.39964	1.90121e-12	4.68385e-12
TECTB	0.0890987	0.235539	1.40249	0.0197083	0.0226795
NME2	6.86306	19.2315	1.48655	1.71144e-21	1.2951e-20
ODAM	0.0130024	4.20122	8.33588	3.95473e-06	5.98916e-06
GMFB	2.50818	5.09786	1.02325	1.60786e-16	5.89125e-16
MAPK13	0.578055	2.88465	2.31912	0.0083499	0.00989535
FLVCR1	0.338335	2.462	2.8633	2.13687e-28	4.45697e-26
AC009065.2	0.0867674	0.263152	1.60067	0.000724713	0.000931056
ZNF324	0.504732	1.04001	1.04301	3.64734e-23	3.94167e-22
AC093724.1	0.0794833	0.343601	2.11201	2.63165e-11	5.88944e-11
AP003119.1	0.195245	0.959531	2.29704	3.03923e-09	5.7687e-09
AL365205.1	0.511193	1.32198	1.37077	8.65283e-20	4.81752e-19
NDRG3	2.48739	8.07227	1.69834	2.64447e-26	9.06069e-25
HERC2P9	0.160693	0.380619	1.24404	3.52751e-13	9.26201e-13
MT1F	89.0604	17.0529	-2.38476	3.38771e-23	3.70671e-22
ARHGAP18	1.21241	2.49763	1.04269	4.71314e-09	8.82048e-09
USP1	2.46254	5.54455	1.17093	6.88772e-16	2.35076e-15
RNF43	1.31678	4.50634	1.77494	5.97494e-08	1.03378e-07
TMEM161A	7.45421	16.1564	1.11598	4.43998e-23	4.68303e-22
AL158071.2	0.203916	0.619443	1.603	3.72927e-10	7.60067e-10
PLPP1	14.9912	30.8774	1.04244	9.0757e-10	1.79918e-09
KAT2A	3.46166	15.2814	2.14224	1.06373e-27	9.69913e-26
STX16	3.5571	8.34605	1.23039	2.14969e-24	3.29685e-23
FAAP24	0.259803	1.14889	2.14475	5.73089e-26	1.64588e-24
ZNF544	0.842253	2.44568	1.53791	5.04799e-21	3.48349e-20
SNHG14	0.211369	0.637834	1.59342	0.00612895	0.00733207
EPHA2	15.0094	5.62655	-1.41554	2.53971e-13	6.75125e-13
HSPG2	2.03011	5.12675	1.33649	1.35063e-05	1.96896e-05
ZP3	0.17415	0.824894	2.24388	1.21749e-16	4.52454e-16
LMNA	21.418	59.0095	1.46212	2.92211e-23	3.25707e-22
LINC01481	0.223995	0.55612	1.31193	1.87417e-17	7.65169e-17
CHCHD3	4.4364	9.5669	1.10866	1.61314e-21	1.22628e-20
AC243964.3	3.13926	6.59346	1.07061	8.54984e-15	2.60333e-14
HASPIN	0.0293658	0.332508	3.50118	9.81596e-24	1.24281e-22
RCAN3	0.442287	1.07933	1.28708	2.70346e-08	4.78976e-08
MT2P1	34.5953	5.01967	-2.78491	5.13313e-23	5.34653e-22
CEP162	0.356024	0.811029	1.18778	2.46839e-15	7.93747e-15
C7orf31	0.319215	0.804473	1.33352	2.91885e-05	4.15456e-05
ZNF226	0.63089	1.29072	1.03272	2.80622e-15	8.9685e-15
PTBP3	3.0878	6.31597	1.03242	3.9525e-14	1.13241e-13
OCRL	1.95811	5.65422	1.52987	1.8469e-24	2.9128e-23
HERC2P3	0.0457373	0.236187	2.36849	0.000255884	0.000339457
LINC00685	0.125699	0.870312	2.79157	3.60155e-23	3.89852e-22
TCHP	0.542118	1.4336	1.40296	1.91982e-23	2.25593e-22
SPIN3	0.409348	0.965765	1.23835	1.95522e-17	7.95146e-17
RPL10L	0.00632267	0.460237	6.1857	8.79446e-07	1.3989e-06
MT2A	1393.41	352.697	-1.98211	7.45172e-22	6.05647e-21
AL355987.4	0.0326826	0.26679	3.02911	7.80083e-17	2.95829e-16
LYVE1	7.23581	1.50431	-2.26605	2.22708e-23	2.56106e-22
OGT	2.9054	7.52033	1.37206	5.94459e-21	4.04368e-20
GLRX2	4.42048	8.93888	1.01589	9.59083e-18	4.05351e-17
AC079250.1	0.329248	0.747319	1.18255	7.49009e-08	1.28567e-07
SNRPA	7.15349	19.1602	1.42139	6.67976e-27	3.18453e-25
AC011481.1	0.0738722	0.350238	2.24523	4.8138e-17	1.86711e-16
LRRC37B	0.175164	0.474014	1.43622	6.73637e-18	2.90673e-17
PAG1	0.982854	1.98249	1.01226	0.0010372	0.001315
AC022916.1	0.123614	0.303982	1.29814	3.52899e-10	7.20654e-10
SECTM1	2.41908	6.0066	1.31209	9.90121e-06	1.45792e-05
PHIP	0.834293	1.72622	1.04899	9.23777e-12	2.14115e-11
CBX1	3.60239	10.8135	1.58581	1.47018e-24	2.39097e-23
DPF2	1.37522	3.35264	1.28564	3.47212e-25	7.03104e-24
HIST1H2BO	0.0923904	0.590234	2.67547	9.42571e-14	2.60695e-13
PLXNA2	0.769573	1.94061	1.33438	1.42015e-20	9.02382e-20
EFNA4	1.76632	8.32854	2.23732	1.78107e-26	6.72375e-25
ANKRD19P	0.104983	0.224983	1.09966	8.95144e-11	1.92405e-10
TRIM45	0.128264	1.07423	3.06612	1.91898e-25	4.35055e-24
ARHGEF25	0.514832	1.06602	1.05007	0.0277102	0.0315483
SNRPEP2	0.753767	2.17395	1.52813	7.54115e-22	6.12021e-21
GMPPA	5.56356	11.5659	1.05579	1.45164e-24	2.36775e-23
RNASE1	14.0623	39.234	1.48027	1.9344e-09	3.73755e-09
JADE2	0.814303	2.09692	1.36464	6.45328e-18	2.79252e-17
SNORA3B	0.0962967	0.44237	2.1997	5.72972e-09	1.06703e-08
LYRM4-AS1	0.336933	0.836039	1.31111	3.17912e-14	9.20154e-14
PARP2	1.6457	4.10016	1.31698	1.52029e-25	3.57289e-24
CCDC24	0.612324	1.95164	1.67232	9.95914e-19	4.74795e-18
AC108748.1	0.429367	0.208783	-1.0402	2.54561e-12	6.2027e-12
IFT81	0.359361	1.05188	1.54947	3.64544e-18	1.61905e-17
JMJD4	1.70397	5.05747	1.56952	5.32612e-27	2.81239e-25
AC004967.1	1.98279	4.17432	1.07401	5.05613e-15	1.5743e-14
ZWILCH	0.557581	1.73112	1.63446	2.48903e-23	2.82338e-22
DNAJB6	1.46502	3.29309	1.16853	2.67946e-26	9.1431e-25
ASIC1	0.0362289	0.616092	4.08793	4.10468e-14	1.1748e-13
LINC01943	0.0709418	0.352903	2.31456	7.25194e-17	2.76018e-16
AC007541.1	0.39944	1.04333	1.38515	1.03942e-15	3.47639e-15
CCBE1	1.1136	0.153767	-2.85642	2.53578e-26	8.76407e-25
AL590705.1	0.0689166	0.623564	3.17762	1.74911e-11	3.97029e-11
MAP2K2	9.28392	23.1557	1.31856	3.13719e-26	1.04485e-24
AC022400.5	0.102297	0.246361	1.26801	9.72457e-14	2.68706e-13
AL139412.1	0.0750672	0.615214	3.03483	2.57169e-18	1.16259e-17
AC110285.6	0.0291634	0.610255	4.38718	9.05812e-22	7.1939e-21
AC010616.1	0.0412028	0.394141	3.25789	0.00406526	0.00493977
AC015849.3	0.184326	0.56545	1.61714	7.65049e-10	1.52443e-09
ZNF182	0.699715	1.45999	1.06112	1.1872e-18	5.59594e-18
CDK5RAP2	2.44526	5.88329	1.26664	2.01727e-23	2.35385e-22
ZNF460-AS1	0.173542	0.406157	1.22675	2.99385e-13	7.91436e-13
LRRC14	1.0745	4.725	2.13665	4.88086e-30	1.39604e-26
ATP9A	2.52333	6.07351	1.2672	3.83696e-11	8.49343e-11
RN7SKP80	0.0673856	0.246019	1.86826	4.62569e-09	8.6646e-09
PABPC1P3	0.219422	0.464843	1.08304	3.20193e-09	6.06657e-09
EEF1E1	1.48103	3.73245	1.33352	8.43616e-18	3.59096e-17
SYTL1	0.301315	0.620933	1.04317	0.00255056	0.00315226
ZFP69	0.429757	0.911121	1.08412	5.15587e-15	1.60326e-14
AC092814.1	0.0885406	0.262131	1.56588	2.18132e-09	4.19085e-09
RARRES1	1.12215	5.25155	2.22648	8.29551e-06	1.22734e-05
GLB1L	0.87856	2.2604	1.36337	1.00003e-13	2.75947e-13
LIMK1	0.740903	2.86305	1.9502	7.64641e-19	3.70572e-18
KHDRBS3	0.794487	1.7309	1.12343	6.01655e-10	1.20722e-09
AL353807.2	0.0504831	0.250593	2.31147	1.09127e-11	2.51817e-11
TCERG1	1.10164	2.90606	1.39941	2.49676e-21	1.82484e-20
AL731684.1	0.00674129	0.506564	6.23158	1.26896e-12	3.17307e-12
C1orf109	0.938266	1.9818	1.07874	2.47282e-16	8.88297e-16
SAA2-SAA4	136.296	39.0518	-1.80328	1.03584e-05	1.52283e-05
DLK2	0.131026	0.816087	2.63886	2.0365e-22	1.83582e-21
ZNF518A	0.676438	1.45555	1.10554	1.24866e-10	2.64843e-10
MT1XP1	8.81988	1.46855	-2.58636	2.19644e-22	1.95779e-21
ZG16	7.80186	3.38788	-1.20343	7.60846e-15	2.32646e-14
ANKRD49	1.07043	2.204	1.04194	2.00722e-20	1.24e-19
DPCD	1.47996	4.06893	1.45909	9.14455e-21	5.99787e-20
KIF12	3.92201	9.93598	1.34107	0.0386938	0.0435805
AL049840.3	0.290179	0.661769	1.18938	6.50675e-11	1.41544e-10
CENPN	0.952251	2.44861	1.36255	5.93096e-19	2.91327e-18
LINC00221	0.00271213	1.10443	8.66966	1.58808e-07	2.65971e-07
CAMK2G	1.38271	3.21962	1.2194	1.01976e-22	9.89285e-22
CNPY2	5.93647	13.064	1.13792	6.18194e-23	6.31671e-22
C11orf45	0.097558	0.272675	1.48285	2.92674e-05	4.16544e-05
CHN1	0.216213	0.785504	1.86116	2.09491e-13	5.61898e-13
FAM161A	0.232249	0.467078	1.00799	1.49951e-06	2.3487e-06
MPZ	0.639876	7.41479	3.53454	1.33206e-10	2.8153e-10
UTP18	4.52092	9.73136	1.10602	4.3869e-21	3.0666e-20
ACSM1	3.97305	15.024	1.91895	0.000302397	0.000398909
GPR4	1.01248	2.04171	1.01188	2.77433e-12	6.73934e-12
TPM3P6	0.130908	0.383596	1.55103	2.03066e-07	3.37788e-07
AL591848.4	0.174788	0.451669	1.36966	4.72158e-10	9.55426e-10
PLVAP	4.0287	44.9578	3.48018	8.93651e-30	1.65683e-26
LAMA3	0.296841	2.28749	2.946	2.00449e-12	4.92955e-12
ARHGAP27P1-BPTFP1-KPNA2P3	0.177379	0.584585	1.72058	8.62856e-21	5.67953e-20
AGBL2	0.195348	0.521216	1.41584	7.69806e-05	0.000105912
AC011005.4	0.0418093	0.403156	3.26944	3.20106e-17	1.27143e-16
AC004890.1	0.323153	0.918431	1.50696	1.25427e-11	2.88435e-11
AP002840.2	0.328938	0.681453	1.0508	8.59391e-11	1.85077e-10
CSTB	22.4119	58.8285	1.39225	1.45009e-21	1.11093e-20
TOMM20	24.2241	59.98	1.30804	2.54921e-25	5.48853e-24
RPS14	65.0502	130.235	1.00149	1.30788e-15	4.32487e-15
AC084824.1	0.259187	0.594522	1.19773	4.45261e-15	1.3955e-14
PROCA1	0.0731128	0.329199	2.17077	3.12211e-21	2.24744e-20
ANKRD2	0.0559465	0.256755	2.19827	0.000321625	0.00042337
C2orf68	3.13416	6.56842	1.06747	7.36755e-24	9.68754e-23
EDIL3	0.115762	1.34732	3.54086	1.56026e-22	1.45201e-21
RGS5	1.82059	7.77456	2.09436	1.82055e-19	9.66521e-19
MSTO1	0.624512	3.17405	2.34552	4.74515e-30	1.39604e-26
NCS1	0.648628	1.93134	1.57414	2.87124e-06	4.39618e-06
B4GALNT1	0.0347891	1.03661	4.8971	1.50254e-21	1.14848e-20
MIPEPP3	0.228936	0.486187	1.08657	5.92342e-10	1.18954e-09
DANCR	4.42438	11.7866	1.4136	4.06388e-09	7.64142e-09
SUGT1P1	0.173353	0.407995	1.23484	0.000100557	0.000137318
FAM183A	0.0513812	0.379657	2.88538	4.93448e-05	6.8976e-05
ID1	45.5878	19.7505	-1.20676	1.64651e-14	4.88857e-14
CUZD1	0.0207354	0.531022	4.6786	7.37469e-16	2.50773e-15
AL392172.1	1.84866	5.77438	1.64319	2.29909e-21	1.69446e-20
TCEANC2	0.244709	0.582289	1.25067	3.35007e-21	2.395e-20
NAALADL1	0.233011	1.8071	2.9552	2.17185e-08	3.87838e-08
ZMAT5	2.24678	4.99852	1.15364	1.91982e-23	2.25593e-22
AHRR	0.0373075	0.235044	2.6554	2.57701e-06	3.9635e-06
GOLPH3L	2.50209	7.68331	1.6186	1.04358e-25	2.6146e-24
AMH	0.0307202	0.301296	3.29392	6.4978e-08	1.12076e-07
AC099560.2	0.479664	1.38107	1.52569	1.69395e-09	3.28741e-09
DHRS13	0.506264	1.24677	1.30023	4.20342e-11	9.27265e-11
LINC00240	0.105179	0.263574	1.32536	3.55368e-08	6.24307e-08
ATP6V1C1	4.1419	12.9955	1.64965	1.0041e-24	1.72726e-23
PAGR1	1.78481	3.69263	1.04888	8.08445e-20	4.51312e-19
STPG3	0.164367	0.727799	2.14662	4.75881e-11	1.04605e-10
SLC38A7	2.20803	4.51405	1.03166	3.94829e-20	2.30838e-19
BFSP1	0.0920154	0.410034	2.1558	2.86585e-20	1.72634e-19
CPD	5.46498	14.9768	1.45444	8.38869e-17	3.17257e-16
ZFYVE19	3.15024	6.45174	1.03423	1.78885e-20	1.115e-19
CLTCL1	0.421066	1.37973	1.71226	5.25092e-19	2.59452e-18
ASMTL-AS1	0.607834	2.79677	2.20201	1.22191e-20	7.84182e-20
THOC2	1.45931	3.27987	1.16835	1.47798e-18	6.8657e-18
FOSB	23.8384	3.71231	-2.6829	2.2705e-22	2.01734e-21
SCAMP5	0.989145	4.01899	2.02258	4.21662e-12	1.00555e-11
STX6	1.08313	3.05715	1.49698	1.39741e-24	2.28825e-23
AL157392.4	0.0856472	0.278271	1.70001	1.0641e-10	2.27083e-10
AP004608.1	0.218272	0.533885	1.2904	0.000315483	0.000415547
LIFR	4.36434	0.958637	-2.18671	4.78604e-25	9.1793e-24
IGSF1	0.167699	1.42507	3.08709	0.000779074	0.000998053
LINC01389	0.158058	0.882603	2.48131	2.72076e-18	1.22271e-17
HIST1H2BD	14.5881	30.5853	1.06805	1.87534e-05	2.70434e-05
MED12	1.57775	3.92202	1.31372	2.93549e-18	1.31636e-17
AL031600.1	0.0697979	0.367438	2.39625	8.65628e-14	2.40211e-13
CLEC1B	4.01835	0.146736	-4.77531	1.765e-29	1.86484e-26
AC005186.1	0.0170699	0.838233	5.61783	7.33237e-05	0.000101097
TMEM150B	0.864715	6.47516	2.90462	1.71011e-16	6.24397e-16
CHD3	1.0703	3.40325	1.66889	4.26348e-10	8.64929e-10
CDK6	1.39635	2.87637	1.04259	0.00698006	0.00831567
PCDHB11	0.0593308	0.280353	2.24039	1.54009e-05	2.23655e-05
SPEF2	0.0867399	0.281065	1.69614	1.94662e-15	6.3403e-15
SMYD3	0.275002	1.25322	2.18812	4.05087e-25	7.96147e-24
AL138785.1	0.103924	0.264331	1.34682	1.37788e-08	2.49851e-08
CST2	0.0441158	0.639537	3.85766	3.34238e-07	5.48225e-07
GATAD2B	1.64855	3.78058	1.19741	2.16745e-21	1.60524e-20
ZNF701	0.135287	0.368012	1.44373	5.82068e-05	8.08557e-05
GPM6A	1.07626	0.182789	-2.55777	6.42243e-26	1.78608e-24
NEK3	0.928419	2.18706	1.23615	8.14508e-10	1.62008e-09
COMMD4	4.49164	11.8539	1.40005	1.82871e-26	6.85703e-25
TMEM104	2.32022	6.80762	1.55289	9.56262e-27	4.15526e-25
TIGD1	0.222677	1.27259	2.51474	6.11762e-26	1.7243e-24
LINC01436	0.0886155	1.69085	4.25404	5.70194e-06	8.52761e-06
FBXO5	0.547885	1.099	1.00425	0.000305277	0.000402645
ELK4	2.14175	4.32998	1.01557	5.00348e-14	1.42301e-13
CYTL1	0.0582808	0.277656	2.25221	1.38187e-11	3.16555e-11
TMX2P1	0.592437	1.2304	1.0544	2.51465e-07	4.15478e-07
AC004877.2	0.250591	0.539462	1.10619	4.87196e-10	9.84662e-10
FAP	0.0499604	0.416902	3.06085	1.96933e-12	4.84556e-12
GLI4	1.10146	4.96529	2.17246	8.11567e-28	8.30785e-26
AC104986.2	0.732605	2.32134	1.66385	4.03716e-15	1.27102e-14
MYEF2	0.0305912	0.266338	3.12207	0.00118123	0.00149171
RABL6	1.18795	3.28535	1.46757	2.28282e-23	2.61436e-22
ADSL	3.823	8.44466	1.14333	6.0313e-24	8.08989e-23
IARS	3.40899	8.46966	1.31296	1.25613e-19	6.81839e-19
LIN9	0.212697	1.04829	2.30117	1.07111e-23	1.34078e-22
CEP135	0.169862	0.349262	1.03995	6.48793e-08	1.11917e-07
AL022328.2	0.734639	2.09902	1.5146	6.20535e-17	2.37592e-16
TCF3	1.7925	6.0722	1.76025	8.36541e-26	2.19819e-24
MUTYH	1.11106	2.58264	1.21691	3.59448e-21	2.55223e-20
AC117386.2	0.00719435	0.433503	5.91303	2.07504e-11	4.67893e-11
LINC00899	0.131206	0.307161	1.22716	1.62933e-10	3.42276e-10
AL024507.2	0.161427	0.375713	1.21875	1.90084e-14	5.62464e-14
ST7-AS1	0.206386	0.545946	1.40342	9.95047e-11	2.12918e-10
ASB9P1	0.0248317	0.458132	4.20551	9.928e-14	2.74133e-13
CALR	254.099	514.216	1.01699	1.04867e-19	5.74837e-19
TP53BP2	4.44085	9.88985	1.15511	4.75915e-13	1.23597e-12
DLGAP5	0.0836933	1.88941	4.49668	2.55231e-27	1.7242e-25
FMO1	0.209437	1.62117	2.95245	0.00398112	0.00484141
KHDC4	1.25891	5.10313	2.0192	6.67976e-27	3.18453e-25
TTLL4	0.734638	3.30156	2.16804	2.6639e-19	1.37829e-18
RPUSD1	2.52214	6.41765	1.34739	1.27856e-24	2.11647e-23
TRAF3	0.82088	1.8777	1.19373	8.76638e-16	2.95387e-15
ZNF572	0.149443	0.638307	2.09465	2.08971e-20	1.2881e-19
WNT5A	0.446586	1.18224	1.40452	0.0226072	0.0259207
EME1	0.0503455	0.81639	4.01933	1.03536e-27	9.65591e-26
INAVA	0.167395	1.52493	3.18741	6.52542e-05	9.03244e-05
MRPL52	5.95579	12.92	1.11725	1.57541e-21	1.19978e-20
CCDC187	0.0338951	0.591701	4.12572	2.83646e-08	5.01793e-08
HIST1H2BN	0.0929781	0.423206	2.1864	1.74063e-19	9.27037e-19
MTHFR	0.900435	2.00357	1.15388	1.64126e-16	6.00834e-16
POFUT2	1.64833	3.30055	1.0017	5.30911e-15	1.64937e-14
HIGD1B	0.100376	1.32247	3.71975	8.33593e-29	3.64232e-26
AC245884.3	0.109856	0.471913	2.10291	4.20781e-11	9.27988e-11
AC010319.4	0.0848218	0.255919	1.59318	5.59032e-13	1.44262e-12
GOLGA8B	0.554633	2.62943	2.24514	9.457e-22	7.47511e-21
AC245060.4	1.6517	3.65599	1.14631	1.52206e-20	9.5983e-20
TALDO1	32.7622	72.1012	1.13799	2.81084e-18	1.26215e-17
LINC01224	0.0051939	0.244184	5.55501	1.88554e-14	5.58235e-14
FAM78B	0.135031	0.502058	1.89457	2.79939e-17	1.11989e-16
PEX2	3.63456	7.32801	1.01164	1.22822e-23	1.51583e-22
ZNF761	0.627789	1.8367	1.54876	9.77045e-13	2.46417e-12
ARHGEF28	0.570187	1.32636	1.21796	3.83706e-08	6.7317e-08
ZNF85	0.0760217	0.326709	2.10352	4.60406e-11	1.01364e-10
AL138976.2	0.138797	0.423103	1.60804	8.76629e-16	2.95387e-15
VPS9D1-AS1	0.293666	0.823905	1.4883	1.15672e-06	1.82671e-06
RNA5SP383	0.147887	0.527587	1.83492	4.86914e-09	9.10427e-09
LINC02241	0.000425954	0.888621	11.0267	1.28047e-12	3.20137e-12
AC007014.2	0.0658116	0.227136	1.78714	5.46701e-07	8.83676e-07
CMTM3	2.21746	5.37288	1.27679	1.34875e-07	2.26988e-07
AC087752.4	0.102108	0.335902	1.71794	6.03192e-14	1.69785e-13
NEK8	0.733209	1.65272	1.17255	2.60515e-18	1.17549e-17
AC055822.1	0.22162	0.704284	1.66807	4.86351e-14	1.38432e-13
AL157935.2	0.177106	0.425782	1.2655	1.39932e-07	2.35255e-07
TXNP6	0.0732436	0.220534	1.59023	1.54817e-07	2.59547e-07
U2SURP	2.08278	4.69122	1.17146	4.44619e-19	2.22456e-18
SEMA3F	1.1713	4.4342	1.92057	8.93651e-30	1.65683e-26
THOC1	0.940132	2.0347	1.11388	1.08827e-20	7.05472e-20
SEMA3F-AS1	0.0913889	0.232251	1.3456	1.82947e-14	5.42308e-14
NRM	1.56499	7.25384	2.21259	4.54365e-21	3.16426e-20
LINC01151	0.419654	2.83789	2.75754	1.20335e-06	1.89856e-06
ISL2	0.00839765	0.22616	4.75122	7.57692e-14	2.11383e-13
ZNF300P1	0.0565219	0.366383	2.69647	0.000622486	0.000802379
HAUS1	1.62446	4.25513	1.38924	1.79432e-21	1.35169e-20
STXBP6	0.31486	1.58963	2.3359	1.06333e-20	6.90378e-20
E4F1	1.48686	3.90334	1.39244	3.42737e-27	2.10254e-25
PDZK1IP1	4.15843	45.0787	3.43834	5.88168e-05	8.16693e-05
AC078846.1	0.0875654	0.27741	1.66359	2.48431e-25	5.39054e-24
CORO1B	6.59026	16.1894	1.29665	1.05655e-24	1.80447e-23
ARG2	0.495924	2.01079	2.01957	7.61934e-05	0.000104907
DENND5A	1.93853	4.14036	1.0948	3.67926e-16	1.2941e-15
PSMC4	17.8675	43.7985	1.29355	1.26874e-28	4.0712e-26
ZNF821	0.23179	0.530699	1.19507	8.76638e-16	2.95387e-15
AC064799.1	0.293407	0.700789	1.25608	6.42751e-11	1.39939e-10
AC024230.1	0.00118803	0.241309	7.66617	7.9186e-12	1.84564e-11
RAD51C	0.720814	1.83354	1.34693	1.79885e-25	4.14581e-24
PRXL2B	2.12184	6.4345	1.60051	8.65381e-17	3.26691e-16
ADRA2B	1.69381	0.543074	-1.64105	3.0003e-20	1.80147e-19
AL031123.2	0.0756959	0.31264	2.04622	8.56451e-17	3.2354e-16
ZNF248	0.36918	0.904352	1.29256	1.74808e-20	1.09163e-19
AC007406.2	0.16021	1.18995	2.89286	1.97514e-06	3.06009e-06
IFT80	0.27138	0.922514	1.76526	3.25638e-19	1.66318e-18
GPR182	1.38929	0.195413	-2.82975	2.08681e-23	2.42652e-22
AC106782.6	0.191692	0.542518	1.50088	5.70729e-14	1.61031e-13
SEM1	5.15672	11.5902	1.16838	6.38034e-22	5.23672e-21
LIPE	0.19553	0.598195	1.61322	0.000248678	0.00033008
TPSP2	0.437805	3.0701	2.80992	7.45189e-14	2.08034e-13
LINC00355	0.000333396	0.312524	9.87251	7.64638e-13	1.94849e-12
AC104809.1	3.80582	1.16093	-1.71293	1.64444e-17	6.76842e-17
AC090587.1	0.486699	1.00929	1.05224	4.96033e-08	8.62617e-08
BIRC7	0.0688317	0.591681	3.10367	0.000356221	0.000467582
GTF2IP23	0.290158	0.632751	1.1248	0.000246575	0.000327393
SMKR1	0.0325634	0.381133	3.54897	3.34201e-10	6.83895e-10
CCDC130	2.44745	5.98102	1.28911	1.08379e-24	1.84155e-23
OXCT1	0.275235	1.49392	2.44037	0.000229146	0.000304736
DAZAP1	4.32388	8.72141	1.01223	6.93667e-25	1.26636e-23
NELL2	0.137025	0.310794	1.18152	0.00368136	0.00449193
RCE1	1.73265	3.99878	1.20658	4.4765e-20	2.59989e-19
RPSAP18	0.115372	0.390572	1.75929	2.7832e-14	8.09695e-14
SAP130	1.97011	4.79732	1.28395	1.37357e-23	1.67173e-22
AC120498.4	1.09576	4.28632	1.96781	3.17905e-14	9.20154e-14
RFC3	0.922598	3.18598	1.78796	4.29762e-22	3.6438e-21
AP006284.1	0.195997	0.824573	2.07282	7.6309e-14	2.12676e-13
HSPA7	0.423652	2.15567	2.34718	3.66653e-06	5.56483e-06
GGH	22.5793	64.713	1.51905	2.73899e-10	5.64162e-10
ANKRD16	1.11744	2.38372	1.09301	4.70598e-21	3.27047e-20
RFLNA	0.0282877	1.1356	5.32714	7.45744e-10	1.4865e-09
PTP4A3	1.16501	10.3004	3.14429	7.4264e-23	7.40244e-22
HYPK	0.100724	0.224202	1.15438	7.59257e-21	5.05142e-20
FBXO44	2.74846	7.12013	1.37328	2.05954e-19	1.08374e-18
AC074117.1	0.472669	1.29455	1.45355	4.76134e-21	3.30344e-20
RNY3P16	0.400007	1.23622	1.62784	3.20831e-08	5.6518e-08
ACTBP8	0.0255255	0.436816	4.09701	0.00101921	0.00129325
PTMA	52.4772	111.104	1.08215	2.01203e-22	1.8167e-21
CERS1	0.00711978	0.247991	5.12231	2.20981e-10	4.59131e-10
AL450992.2	1.02842	4.63834	2.17318	5.25092e-19	2.59452e-18
AC092295.2	0.254915	0.579011	1.18357	1.79173e-11	4.06152e-11
AC069544.1	0.146325	0.604259	2.04599	4.08833e-24	5.72297e-23
AC011468.5	0.159067	0.363779	1.19342	3.71702e-07	6.07347e-07
CBR3	0.238376	1.43238	2.5871	8.94401e-16	3.01069e-15
SCAF1	7.38049	16.0939	1.12473	1.00367e-25	2.54906e-24
TFAP2A	0.0393434	0.30778	2.96771	5.48055e-08	9.513e-08
GRINA	81.5721	174.435	1.09654	3.45348e-18	1.53707e-17
AL139289.1	0.0853635	0.334227	1.96914	2.78011e-15	8.88846e-15
EXOG	0.293574	0.799011	1.44449	1.19947e-21	9.33074e-21
ATP1B1	43.2918	115.202	1.412	1.00357e-12	2.53031e-12
PIH1D1	8.89615	17.9819	1.0153	4.29762e-22	3.6438e-21
ADORA2A	0.190416	0.468726	1.29959	1.40205e-11	3.21001e-11
BX284668.5	3.89202	8.16733	1.06935	1.26216e-08	2.29416e-08
ZNF676	0.022066	0.266186	3.59254	0.0413893	0.0465002
KPNB1	8.80972	18.9159	1.10243	1.07262e-19	5.86811e-19
GMPPB	1.87041	4.20879	1.17005	8.28893e-23	8.19855e-22
RPL23AP64	0.148528	0.410957	1.46825	2.72687e-06	4.18434e-06
PRPF3	2.06021	6.60536	1.68085	8.3738e-27	3.75606e-25
RRNAD1	5.58056	11.282	1.01554	1.12405e-22	1.08228e-21
SLC26A11	1.38508	3.65633	1.40042	2.92211e-23	3.25707e-22
DCN	17.7759	5.59696	-1.6672	1.55565e-19	8.34654e-19
AC040970.1	0.106725	0.629852	2.56111	7.47451e-06	1.10961e-05
LINC01770	0.756309	1.98962	1.39544	2.32427e-07	3.84788e-07
AHSA1	12.2209	25.1152	1.03921	3.09975e-24	4.5133e-23
SSTR5-AS1	0.00984905	1.46174	7.21348	0.000309386	0.000407902
AC011447.7	0.033924	0.473707	3.80362	5.6749e-15	1.76039e-14
HIST1H2AE	1.38642	6.1768	2.1555	3.01257e-10	6.18836e-10
KCNJ11	0.196916	1.06906	2.44069	1.1345e-09	2.23367e-09
TRAF2	2.17289	7.7042	1.82603	3.24867e-27	2.00768e-25
ARL2	3.21136	10.1763	1.66396	2.72408e-19	1.40812e-18
ATP1B3	4.18776	12.2764	1.55164	1.72688e-13	4.66484e-13
AF274858.1	0.429475	1.40427	1.70918	2.731e-14	7.95279e-14
AQP8	0.16547	3.24763	4.29475	6.45638e-08	1.11396e-07
AC116366.1	0.0938931	0.219457	1.22484	1.08776e-07	1.84343e-07
CLDN6	0.035511	0.23582	2.73135	0.0108539	0.0127362
DICER1-AS1	0.353131	0.754735	1.09577	1.26628e-11	2.90956e-11
TRIM11	0.753209	2.62595	1.80172	3.33683e-27	2.05455e-25
AC021074.1	0.100208	0.311593	1.63666	2.57352e-09	4.91662e-09
LAMA5	1.53257	5.2092	1.76511	7.84783e-14	2.18212e-13
CSTF2	1.49729	4.4862	1.58314	7.18568e-24	9.47829e-23
MED7	1.53235	3.10453	1.01863	3.4283e-24	4.91872e-23
SMPD5	0.0414786	0.229145	2.46582	9.01723e-22	7.16486e-21
GPRC5B	1.40782	2.84167	1.01328	0.0340873	0.0385484
LNCTAM34A	0.319557	0.918125	1.52262	9.60284e-15	2.9091e-14
B3GALNT1	0.224365	0.752124	1.74513	4.53997e-10	9.19903e-10
ZNF581	2.16265	7.78398	1.84771	4.41181e-26	1.34827e-24
GMPS	2.12571	5.12588	1.26985	3.78444e-23	4.06091e-22
AC108134.2	0.14337	0.57769	2.01056	7.31514e-14	2.04422e-13
HIST1H4I	3.61518	11.3202	1.64676	1.77751e-17	7.28735e-17
PROZ	25.249	12.0294	-1.06966	1.12844e-13	3.10202e-13
UQCRB	10.8036	26.2479	1.28069	2.61718e-21	1.90866e-20
PASK	0.200498	0.561222	1.48498	1.21965e-15	4.04837e-15
MIR6739	0.0796681	0.268578	1.75327	0.000100963	0.000137851
RFTN2	0.183068	0.423743	1.21081	1.05393e-05	1.54859e-05
SPIRE2	0.612298	2.27083	1.89091	1.48895e-24	2.41679e-23
SLC29A1	13.7252	36.7949	1.42268	1.18204e-13	3.2392e-13
LAMTOR2	26.2686	60.5205	1.20409	8.18842e-23	8.10872e-22
MMP24	0.205188	0.984725	2.26277	1.66439e-06	2.59649e-06
ABCF1	10.3872	20.8339	1.00413	1.19947e-21	9.33074e-21
GARS	9.84319	23.4594	1.25297	4.57757e-24	6.31773e-23
SSR4P1	0.269314	0.552612	1.03698	1.35375e-10	2.85788e-10
ATP6V1C2	0.143977	0.471451	1.71127	3.90407e-22	3.34411e-21
AL353708.1	0.0904664	0.317701	1.81222	3.6807e-19	1.86675e-18
SAP30L	2.40555	5.02776	1.06355	2.4118e-22	2.13153e-21
RECQL4	0.517688	5.34985	3.36934	6.62252e-28	7.32108e-26
EGFL7	8.51896	18.9189	1.15108	2.80027e-08	4.95601e-08
ZC2HC1A	0.2476	0.681813	1.46136	5.28217e-06	7.91969e-06
ARRDC2	3.99723	12.4283	1.63655	3.65044e-11	8.09238e-11
HAGHL	0.0480498	0.557558	3.53652	1.01567e-21	7.99031e-21
RPL17P36	0.298664	0.851796	1.51198	2.21134e-11	4.97757e-11
DTNB	0.652156	1.40675	1.10907	6.3351e-23	6.43773e-22
NR2C2	0.656027	1.52813	1.21994	2.67881e-12	6.51772e-12
ATOH8	4.8691	2.2844	-1.09184	1.26129e-13	3.44733e-13
ZNF333	0.211814	0.441524	1.05969	5.68706e-16	1.9578e-15
CCDC13	0.0614028	0.647598	3.39872	0.0043193	0.00523702
AC020656.2	0.0813319	0.35617	2.13067	5.78928e-05	8.04396e-05
IL27RA	1.05277	2.45346	1.22063	3.502e-09	6.61921e-09
HSD11B2	1.19696	3.1757	1.4077	2.54987e-10	5.26964e-10
AL928654.1	0.141582	0.506397	1.83863	4.39661e-17	1.71406e-16
EDARADD	0.0623106	0.486394	2.96457	5.70036e-05	7.92447e-05
RNASEH1	1.85783	4.10681	1.1444	2.80242e-24	4.1272e-23
ZNF296	0.118511	0.856158	2.85285	8.34638e-18	3.55365e-17
CTSV	0.0332266	1.39982	5.39676	1.92452e-11	4.35248e-11
ATAD3B	0.701348	2.01358	1.52156	1.83055e-20	1.13803e-19
MAP7D2	0.0461962	0.927562	4.3276	0.00718431	0.00855351
MCM7	4.62004	20.7669	2.16831	1.38568e-26	5.50512e-25
NVL	0.881868	2.81075	1.67232	5.04732e-28	6.28504e-26
AC010327.4	0.091354	0.31649	1.79262	2.37268e-15	7.64169e-15
RPL37P23	0.223202	0.497411	1.15609	1.63941e-05	2.37561e-05
ARHGAP6	0.102787	0.220809	1.10314	9.18339e-07	1.45937e-06
LRFN3	1.57448	3.16183	1.00588	2.41317e-14	7.06051e-14
RPS8	114.881	240.987	1.06882	1.54307e-16	5.66006e-16
SNORC	1.61112	7.64223	2.24593	7.41547e-07	1.18554e-06
MTA3	0.695821	1.92662	1.46928	3.56254e-25	7.1793e-24
ADGRG2	0.141236	0.626998	2.15035	0.00537246	0.00646136
ABHD11-AS1	0.076077	0.338653	2.15428	7.63746e-05	0.000105147
SCIMP	1.1335	0.560297	-1.01652	5.70947e-12	1.34617e-11
MRPL55	14.305	34.5852	1.27363	8.95165e-20	4.96732e-19
WBP1	1.80538	3.86494	1.09815	1.43026e-18	6.66441e-18
PLEKHH3	2.13598	4.46705	1.06443	3.51242e-12	8.45596e-12
LINC01431	0.133746	0.50771	1.92451	8.89947e-18	3.77858e-17
FOXRED2	2.66862	7.06257	1.4041	1.29502e-14	3.87462e-14
USP27X-AS1	0.14104	0.422241	1.58196	2.7053e-09	5.16247e-09
AC009061.2	0.0893601	0.255126	1.5135	5.6726e-18	2.46428e-17
GAL	0.0330219	0.431447	3.70769	0.0152008	0.0176347
MIR9-3HG	0.0252416	0.293508	3.53952	0.00793496	0.00941872
TMCC1-AS1	0.0564185	0.273121	2.2753	3.72089e-22	3.1987e-21
DIS3L2	0.88582	1.78744	1.01281	1.56075e-26	6.02839e-25
TRAPPC12-AS1	0.145231	0.386984	1.41392	5.81207e-07	9.37007e-07
TMEM54	3.02803	10.3537	1.77369	3.35375e-06	5.10776e-06
KNTC1	0.193632	1.24766	2.68783	1.33987e-23	1.63668e-22
BTN3A1	2.52474	5.3788	1.09115	3.3872e-11	7.5248e-11
AP002360.3	0.0783927	0.429558	2.45406	5.11983e-16	1.77239e-15
CPSF1	5.27087	14.7932	1.48882	5.95991e-26	1.69128e-24
BCL9	0.828202	3.50106	2.07974	2.1374e-22	1.91027e-21
AL603839.3	0.272785	0.734063	1.42814	4.54182e-09	8.5106e-09
CCHCR1	1.50313	6.41051	2.09247	2.38408e-28	4.66861e-26
TIA1	2.33213	5.50722	1.23968	4.58452e-17	1.78357e-16
GSDME	0.421524	1.12731	1.41919	0.00054835	0.000709669
TMOD2	0.207128	0.460072	1.15134	9.24941e-09	1.69693e-08
PRIM1	0.936742	3.70668	1.98441	4.13742e-21	2.90071e-20
PCED1A	4.56233	12.8509	1.49403	1.15416e-23	1.43185e-22
PAGE4	0.0311011	14.6551	8.88022	4.28485e-07	6.97872e-07
HSPB11	2.63863	6.08842	1.20628	3.78444e-23	4.06091e-22
BCAS4	0.121122	0.628041	2.37439	1.58183e-17	6.51714e-17
TPM1	4.56244	10.0016	1.13236	7.6309e-14	2.12676e-13
NOTCH4	0.962237	2.09888	1.12516	2.34941e-15	7.56946e-15
KIAA1586	0.842285	1.88691	1.16364	9.636e-19	4.60047e-18
AZIN1-AS1	0.249968	0.644122	1.36559	4.10813e-12	9.80803e-12
BPGM	2.31191	5.67858	1.29644	2.04366e-24	3.15454e-23
CLDND2	0.606165	1.8387	1.6009	2.6533e-10	5.47188e-10
ZNF222	0.464681	0.940598	1.01734	1.86251e-09	3.60197e-09
AC007663.4	0.0955183	0.312102	1.70817	3.48155e-12	8.38862e-12
AC074212.1	0.153294	0.633311	2.04661	7.7982e-23	7.74528e-22
TIAM2	0.149235	0.414931	1.47528	1.2386e-10	2.62843e-10
LINC02195	0.0599883	0.226853	1.919	4.34713e-06	6.56436e-06
RPL39P36	0.181401	0.682261	1.91114	1.16734e-13	3.20103e-13
BRAT1	3.80325	8.49235	1.15893	1.42493e-25	3.38694e-24
C3orf18	0.78291	2.04899	1.388	3.12733e-15	9.95281e-15
ARHGEF37	0.421903	1.8047	2.09678	5.10265e-12	1.20719e-11
FAM83G	2.54648	5.51493	1.11484	4.33102e-10	8.78417e-10
HCFC1R1	8.93633	20.5754	1.20317	3.07985e-19	1.58076e-18
RBBP4	3.97496	8.43817	1.08599	1.98474e-18	9.07573e-18
BORCS6	1.3477	3.27107	1.27926	2.9964e-22	2.61086e-21
C1orf105	0.0966891	0.314948	1.70369	7.27855e-10	1.4524e-09
MYDGF	40.0807	82.9469	1.04928	4.45511e-22	3.77159e-21
LOXL4	2.71223	8.53575	1.65404	0.000122753	0.000166241
MT-TM	0.102552	1.01779	3.31101	5.53773e-07	8.94508e-07
NOL11	4.05423	8.21551	1.01892	5.337e-23	5.54158e-22
MRNIP	0.495273	1.47578	1.57518	3.94829e-20	2.30838e-19
VMAC	0.681235	1.64984	1.2761	2.04238e-23	2.37817e-22
PRRX1	0.0511315	0.467279	3.192	5.61185e-18	2.43919e-17
CCDC7	0.140079	0.306441	1.12937	6.48382e-16	2.21881e-15
NDUFB9	37.2219	92.1865	1.30841	5.07445e-20	2.92478e-19
ZNF71	0.211153	0.734356	1.79819	1.43767e-17	5.94965e-17
RANGAP1	13.0792	27.9203	1.09404	1.4534e-14	4.33217e-14
GRPEL2	1.22642	3.06371	1.32082	1.71192e-26	6.50686e-25
SNX25P1	0.0849799	0.593008	2.80286	2.43871e-20	1.48729e-19
PHF6	0.731324	1.743	1.25299	5.82921e-17	2.23909e-16
LHX3	0.0150222	0.295674	4.29884	0.00506621	0.00610315
FCGR2B	1.75034	0.811006	-1.10985	1.29602e-18	6.07969e-18
SLC45A4	0.209896	1.33864	2.67302	2.75761e-13	7.30954e-13
UPK3BL1	0.0894682	0.267446	1.5798	0.00918924	0.0108523
EFCAB13	0.104889	0.227661	1.11803	2.0507e-07	3.41088e-07
PSMB5	29.6523	59.7339	1.01041	5.61784e-27	2.90214e-25
SNRPGP14	0.0844249	0.237149	1.49005	2.26756e-07	3.75848e-07
ZNF786	0.790597	1.6294	1.04333	1.00233e-19	5.51068e-19
SCRIB	4.14999	16.3631	1.97927	8.3738e-27	3.75606e-25
EIF3J-DT	0.46915	1.01565	1.11428	7.31638e-16	2.48841e-15
KCNJ5	0.156276	0.974231	2.64017	1.42248e-17	5.88969e-17
BROX	3.36937	8.09831	1.26514	4.35336e-24	6.0483e-23
AL022328.1	0.317449	0.790558	1.31635	1.96577e-11	4.44335e-11
NOXA1	4.00179	8.03552	1.00575	4.91867e-11	1.07962e-10
AC015813.5	0.155608	0.416736	1.42122	2.91904e-15	9.3148e-15
ATXN2-AS	0.17816	0.546941	1.61821	1.0671e-17	4.49076e-17
PI4KAP1	0.156306	0.556028	1.83079	8.31738e-13	2.11239e-12
DUSP8P5	0.0847116	0.250542	1.56442	5.60094e-14	1.58275e-13
FAM216A	0.882959	1.85036	1.06739	1.1994e-12	3.00407e-12
ITLN1	1.54536	0.431801	-1.8395	1.90202e-22	1.73048e-21
MSRB3	0.721985	1.48101	1.03654	0.00539285	0.00648308
PPT2	1.89651	3.92074	1.04778	3.7001e-10	7.54212e-10
B4GALT7	2.42314	6.41381	1.4043	4.78701e-27	2.61033e-25
CHMP3	2.05397	4.19804	1.0313	4.04327e-17	1.58594e-16
SLC10A3	2.72924	6.1991	1.18356	2.33874e-13	6.23888e-13
MAGEE1	0.126941	0.413004	1.702	3.10765e-09	5.8932e-09
GBGT1	0.302856	0.677571	1.16174	4.78165e-06	7.19707e-06
DNER	0.00445333	1.1602	8.02527	0.000117937	0.000159953
CA4	0.0420767	0.569383	3.7583	5.34368e-07	8.64333e-07
RRM1	3.92014	10.155	1.37321	1.83723e-21	1.37966e-20
FER1L6	0.00365632	0.439996	6.91095	1.08191e-08	1.97579e-08
ZFP41	0.264918	1.55767	2.55577	9.04395e-28	8.98258e-26
SSR4	20.0455	40.3465	1.00916	5.9682e-15	1.84486e-14
IGHA1	243.623	95.0472	-1.35794	6.21046e-14	1.74663e-13
AC093726.2	0.339857	0.708598	1.06004	3.54317e-12	8.52753e-12
CHEK2	0.86712	2.63694	1.60456	2.79508e-16	9.96128e-16
AC006026.3	0.2707	0.648452	1.2603	0.00128412	0.00161798
CCDC80	0.475711	2.52974	2.41083	0.00256092	0.00316436
MTG1	0.813969	2.02262	1.31318	1.31404e-19	7.1096e-19
RNU6-1095P	0.0603376	0.226242	1.90674	4.48362e-05	6.29003e-05
HAGLR	0.0116223	1.50758	7.01919	1.39197e-27	1.17426e-25
AC090502.1	0.00159464	0.891997	9.12767	6.85393e-11	1.48777e-10
NUCB2	3.55391	7.82202	1.13813	5.05613e-15	1.5743e-14
HMGN2P5	0.553502	1.29899	1.23072	1.95947e-10	4.088e-10
ZNF195	0.851681	1.98266	1.21905	2.43863e-21	1.78626e-20
MTX1	2.43584	6.0654	1.31618	3.72078e-26	1.18709e-24
CDC45	0.170876	2.37975	3.79979	2.1994e-26	7.97809e-25
STX4	4.69522	10.478	1.1581	3.25589e-25	6.71542e-24
GTF2IP14	0.089434	0.248706	1.47554	2.0567e-09	3.96237e-09
PPP2R2C	0.010134	0.468018	5.52929	1.99082e-06	3.0841e-06
SPTSSA	13.1531	27.7561	1.07741	3.79885e-12	9.11133e-12
SMC2	0.700184	2.19551	1.64875	1.47798e-18	6.8657e-18
CEP41	0.20866	0.582833	1.48193	1.03225e-22	1.00024e-21
BTG3	2.51715	6.17366	1.29434	9.90141e-17	3.70853e-16
MOK	0.157285	0.340766	1.1154	1.45821e-12	3.63105e-12
DEK	9.14025	19.5085	1.09379	3.40139e-13	8.94633e-13
GBA3	29.656	9.09084	-1.70584	2.15068e-20	1.32178e-19
RAD51-AS1	0.343281	1.05652	1.62186	7.46784e-20	4.18852e-19
TMSB10	277.865	1082.4	1.96178	5.91002e-12	1.39149e-11
B4GALT6	0.297784	0.661726	1.15197	2.51488e-07	4.15478e-07
AC091271.1	0.670871	1.47953	1.14103	2.29842e-08	4.0978e-08
N4BP3	0.0548666	0.354651	2.6924	1.12677e-20	7.28447e-20
SCN4A	0.0346435	0.223416	2.68908	4.0416e-21	2.83711e-20
GJC1	0.0700392	0.589576	3.07344	4.52886e-26	1.37148e-24
RCOR2	0.0425592	0.404805	3.24968	2.96387e-06	4.53425e-06
ARID3B	0.333668	0.778377	1.22206	8.09678e-13	2.05793e-12
SYCE3	0.444508	1.18851	1.41887	4.59662e-08	8.01307e-08
ANO7L1	0.314854	0.720855	1.19503	7.27441e-05	0.000100331
WNT5A-AS1	0.191036	0.608341	1.67103	0.0038793	0.00472206
CEP290	0.286369	0.772329	1.43134	1.39213e-16	5.13691e-16
ZNF550	0.331284	1.01719	1.61845	7.08083e-14	1.9814e-13
IQGAP3	0.172252	2.84104	4.04382	3.6723e-26	1.17838e-24
PDCD6	3.13209	6.93446	1.14666	8.00649e-28	8.24668e-26
NMRAL2P	0.0228022	2.29494	6.65314	1.6543e-21	1.25528e-20
CAHM	0.134912	0.462257	1.77668	9.98598e-16	3.34725e-15
LINC01134	0.08592	0.338253	1.97704	6.20535e-17	2.37592e-16
AC133539.2	0.319336	0.703651	1.13979	0.000203836	0.000272141
AC125437.1	0.144378	0.339607	1.23402	1.01636e-08	1.85895e-08
CEP295	0.210467	0.620596	1.56006	3.37952e-18	1.50536e-17
SLC22A15	0.145553	0.777214	2.41676	3.35142e-07	5.49654e-07
SLC45A1	0.100612	0.302131	1.58637	2.23247e-16	8.05077e-16
MIR6797	0.18226	0.378396	1.0539	0.0045528	0.00550892
ABRAXAS1	0.205013	0.45003	1.1343	1.77528e-13	4.78937e-13
SLC22A10	19.9713	6.07971	-1.71585	4.32785e-16	1.50887e-15
ZNF775	0.556296	2.66909	2.26242	1.50072e-25	3.54689e-24
ALS2CL	0.869577	3.71415	2.09465	9.11415e-17	3.42751e-16
LIN37	0.409534	1.28139	1.64565	1.23433e-28	4.0712e-26
SKIV2L	5.1979	11.539	1.15052	3.21427e-25	6.63779e-24
RNPEPL1	5.44707	12.6211	1.21228	1.07111e-23	1.34078e-22
MYMX	0.0376368	0.577239	3.93895	2.93852e-13	7.77659e-13
SART1	7.69932	16.1392	1.06776	3.43915e-26	1.12081e-24
ZNF302	1.81645	3.75922	1.04931	4.11392e-16	1.43789e-15
A4GALT	0.767553	2.39929	1.64427	2.1508e-12	5.27457e-12
MUC15	0.00736855	0.444611	5.91502	0.0060515	0.00724461
LOXL2	0.579668	2.88873	2.31714	1.16973e-24	1.96557e-23
SHKBP1	4.12451	10.4235	1.33755	6.38034e-22	5.23672e-21
ATP13A2	1.26297	3.75585	1.57232	2.32947e-19	1.21543e-18
HPS4	0.974267	2.2944	1.23573	3.38963e-21	2.4181e-20
SAA1	3680.82	1220.68	-1.59235	2.16291e-06	3.34294e-06
ZNF503	1.10684	2.86848	1.37383	8.43929e-06	1.24806e-05
RPL7AP6	0.67054	1.52936	1.18954	5.96983e-10	1.19842e-09
CHAF1A	0.945412	4.26635	2.17399	5.69321e-27	2.91401e-25
BCL2L14	0.0971747	0.307775	1.66322	0.0171616	0.019831
XPO6	3.863	7.96613	1.04416	1.8264e-22	1.67355e-21
KC877373.1	0.0396741	0.38663	3.28468	5.20887e-07	8.42937e-07
MIR589	0.0442727	0.408154	3.20462	1.74786e-11	3.96801e-11
ZBTB11-AS1	0.275846	0.674919	1.29085	1.87322e-20	1.16239e-19
C2CD3	0.439303	0.916681	1.0612	2.85268e-16	1.01427e-15
POLH	1.27637	2.6896	1.07535	1.14959e-13	3.15443e-13
FAM86DP	0.387505	0.840847	1.11763	6.66447e-18	2.87793e-17
SFRP1	1.04223	0.34551	-1.59287	6.14021e-22	5.06453e-21
RET	0.784301	0.272571	-1.52478	2.41837e-15	7.78262e-15
MIR590	0.149989	0.339485	1.17849	0.00393298	0.004786
FRMPD1	0.147971	0.572134	1.95104	0.028059	0.0319267
HIP1	2.20995	4.57434	1.04955	1.96947e-12	4.84556e-12
MIR548AA1	0.0361599	0.380059	3.39376	1.48646e-08	2.68808e-08
NADSYN1	1.32031	2.69037	1.02693	1.06514e-21	8.34798e-21
SLC9A3	0.0522135	1.2707	4.60506	4.28943e-10	8.70087e-10
RPL13P5	0.239721	0.758793	1.66235	1.09012e-17	4.57834e-17
ZNF704	0.617004	1.64252	1.41256	9.09849e-11	1.95439e-10
FMR1-IT1	0.0915843	0.323831	1.82207	4.95652e-09	9.26039e-09
AL360181.2	0.334574	0.846639	1.33942	5.2253e-10	1.05377e-09
DGCR11	0.27745	0.716414	1.36857	2.67955e-14	7.80979e-14
AFM	160.344	60.9671	-1.39507	1.17425e-18	5.53802e-18
PFN1P6	0.103573	0.357318	1.78656	0.000771026	0.000988274
TPM4	7.84757	19.2444	1.29412	1.79322e-09	3.4732e-09
KIAA0513	0.356366	0.869021	1.28603	5.15587e-15	1.60326e-14
AL162151.2	0.818504	1.89892	1.21411	3.27466e-06	4.99202e-06
VEGFD	0.26625	2.45003	3.20195	1.79113e-06	2.7856e-06
MEIS3	0.177071	0.387065	1.12825	0.0133093	0.0155061
AL691482.3	0.158007	0.49574	1.6496	9.04812e-05	0.000123945
AC022144.1	0.523767	1.21803	1.21756	0.000648466	0.000834836
HGF	2.77515	1.06262	-1.38493	3.52184e-20	2.08388e-19
Z95115.1	0.339388	1.00934	1.57241	5.81562e-14	1.63863e-13
CHCHD7	1.91939	4.11105	1.09885	4.3971e-19	2.20264e-18
TUBE1	3.04622	1.32905	-1.19662	8.3329e-21	5.50665e-20
AL391069.3	0.181696	0.369471	1.02393	1.17672e-05	1.72341e-05
ALDH16A1	4.27656	8.5702	1.00288	3.82833e-13	1.00187e-12
MCTP1	0.148769	0.671192	2.17365	2.15681e-10	4.48623e-10
VPS25	10.9292	22.2486	1.02553	2.63112e-24	3.90248e-23
MVP	11.7874	27.8194	1.23885	1.89344e-13	5.09662e-13
PLP2	7.16577	33.4213	2.22157	1.16031e-13	3.18227e-13
MSX1	0.179452	1.21814	2.76302	8.45237e-24	1.0874e-22
COLEC10	12.3082	1.15169	-3.4178	1.26853e-28	4.0712e-26
RHPN1-AS1	0.102895	0.46784	2.18484	3.00183e-16	1.06436e-15
MND1	0.158152	1.82477	3.52833	7.62988e-27	3.52672e-25
IL22RA1	2.74211	6.01331	1.13287	0.00114111	0.00144182
TMED3	0.527474	1.98007	1.90838	0.000184165	0.000246489
AC005332.3	1.73785	4.63555	1.41544	2.31156e-18	1.04897e-17
AC004241.3	0.190519	0.389007	1.02986	5.65479e-08	9.80158e-08
SNCAIP	0.115128	0.556	2.27185	5.40702e-06	8.09816e-06
TBC1D8-AS1	0.100696	0.21473	1.09252	4.83668e-09	9.04662e-09
CRMP1	0.327639	1.0777	1.71777	0.000106102	0.000144464
AC079140.2	0.415835	0.875297	1.07376	8.52588e-05	0.000117002
MCUB	0.544253	1.26892	1.22125	0.00185891	0.0023177
C1orf35	1.18593	4.6595	1.97416	1.58058e-28	4.39291e-26
GOLGA6L9	0.059904	0.220652	1.88105	9.05351e-20	5.02217e-19
HSPA1L	0.341739	0.70484	1.0444	1.89344e-13	5.09662e-13
C6orf47	4.1486	9.92258	1.25809	3.03255e-18	1.35696e-17
CPE	5.36314	21.1948	1.98256	3.6809e-11	8.15773e-11
AC007292.1	0.289337	1.00211	1.79222	4.49582e-19	2.2467e-18
RPSA	37.8673	109.494	1.53183	5.14426e-22	4.30046e-21
ACAP3	1.42897	3.32132	1.21678	1.06058e-19	5.80412e-19
MED25	2.27357	5.3637	1.23827	7.68275e-25	1.37106e-23
RNU1-106P	0.0781389	0.476184	2.60741	2.06763e-11	4.66348e-11
GPSM1	0.480999	2.94724	2.61526	1.37472e-15	4.5351e-15
SIGLEC14	1.04766	0.494685	-1.08259	1.41514e-06	2.22114e-06
FRG1BP	1.48336	3.25978	1.13591	3.90118e-11	8.62758e-11
RAC3	3.53242	10.8062	1.61313	2.60928e-12	6.35228e-12
POLR2H	5.75387	12.479	1.1169	1.0449e-22	1.01132e-21
PPIL2	2.36659	4.87397	1.04229	7.99337e-20	4.46826e-19
AC092919.2	0.0891443	0.299703	1.74932	0.0247937	0.0283244
TMEM171	0.9021	2.2079	1.29132	0.000146856	0.000197903
ZFC3H1	0.712168	1.69734	1.25299	1.14436e-16	4.26129e-16
FNBP1L	2.37318	5.34935	1.17254	2.13195e-12	5.23066e-12
CXorf36	0.215008	1.50524	2.80753	1.92925e-29	1.86484e-26
TLX1	0.0981722	1.09427	3.47851	4.73988e-16	1.64601e-15
AC006213.3	0.0609294	0.391227	2.68279	4.54596e-06	6.85654e-06
ACACA	1.39372	3.91956	1.49175	6.37073e-20	3.62187e-19
TPM3P9	0.452692	1.58852	1.81108	1.01257e-12	2.55262e-12
MSH5	0.049529	0.390042	2.97728	1.81565e-21	1.36468e-20
MCCD1	0.0192499	2.43463	6.98271	1.01598e-05	1.4948e-05
KCTD13	0.870596	1.9023	1.12767	4.81735e-21	3.33814e-20
SNORA14B	0.126895	0.450591	1.82818	2.06876e-11	4.66541e-11
TRNP1	2.2475	11.4917	2.3542	0.000105567	0.000143796
PAXIP1	0.545427	1.23211	1.17567	1.47798e-18	6.8657e-18
AC079944.2	0.134269	0.403659	1.58801	3.70005e-12	8.88716e-12
RNF20	3.60999	7.26557	1.00908	7.90331e-20	4.42087e-19
H2AFX	4.027	18.1564	2.1727	8.34754e-24	1.07641e-22
RTL8A	8.06326	19.4234	1.26836	1.36683e-11	3.13238e-11
NACC1	5.19258	12.1929	1.23152	3.73818e-23	4.02941e-22
AP1S3	0.167629	0.383665	1.19458	1.27833e-07	2.155e-07
GAS2L1	2.27395	4.9995	1.13658	3.13277e-18	1.39918e-17
AC068282.1	0.419095	1.0083	1.26657	1.30226e-09	2.551e-09
CHKB-DT	0.521489	1.28636	1.30259	2.62909e-16	9.40183e-16
PEAK1	0.360819	0.73164	1.01986	1.11458e-11	2.56983e-11
MYBPHL	0.00488686	0.358664	6.19758	2.32407e-12	5.68612e-12
ZNF81	0.109039	0.219448	1.00903	3.06071e-10	6.28179e-10
AC003070.1	0.141398	0.401022	1.50392	1.83544e-06	2.85239e-06
DARS2	3.08615	8.80999	1.51333	1.21304e-23	1.50043e-22
TMEM250	4.49273	11.1063	1.30571	6.5073e-25	1.19979e-23
FCGR2A	1.09075	2.40462	1.14049	1.32067e-05	1.92646e-05
FAM86JP	0.239101	0.845718	1.82256	2.29809e-22	2.04076e-21
MHENCR	1.64299	4.40803	1.42381	4.8306e-17	1.87188e-16
POC5	0.592259	1.51267	1.3528	1.57929e-22	1.46726e-21
S100A6	28.1009	100.655	1.84073	7.23701e-05	9.9832e-05
AL358472.2	0.389859	0.892932	1.1956	4.37194e-16	1.52361e-15
NFKB2	6.04479	14.7822	1.2901	7.33983e-18	3.15001e-17
ZNF628	0.731803	1.7071	1.22202	2.1196e-23	2.4578e-22
AL133260.1	0.25663	0.659367	1.36139	1.83447e-09	3.54983e-09
ERV3-1	0.281617	0.804036	1.51352	2.23001e-11	5.01616e-11
AC008026.1	0.363847	0.835156	1.19871	2.51485e-07	4.15478e-07
Z84485.1	0.0800929	0.337053	2.07323	3.38329e-15	1.07326e-14
AC060780.3	0.17829	0.521247	1.54774	1.65076e-05	2.39089e-05
GGPS1	2.70581	6.16887	1.18895	4.93552e-24	6.73928e-23
FAM117B	0.559013	1.2037	1.10652	1.69756e-05	2.45582e-05
TMEM147-AS1	0.183058	0.685395	1.90464	3.37967e-22	2.92647e-21
KCTD15	0.780677	1.62476	1.05743	0.00884667	0.010464
PDCD1	0.292666	1.2993	2.1504	0.0169904	0.0196428
ZNF788P	0.0638872	0.240563	1.91282	3.04653e-08	5.37418e-08
WDR60	0.537344	1.10317	1.03774	1.13162e-14	3.40036e-14
RPS6P25	0.101572	0.344066	1.76018	8.8509e-20	4.91632e-19
TSPOAP1	0.26194	0.549094	1.06782	0.000100872	0.000137737
MICALL2	1.13272	2.46576	1.12224	5.92347e-09	1.10139e-08
ASPDH	50.2994	23.9143	-1.07267	7.61666e-16	2.58421e-15
TYK2	4.67596	9.53731	1.02832	2.85092e-23	3.19051e-22
CTSC	3.05104	7.47064	1.29193	2.92327e-07	4.80853e-07
PLEKHN1	0.079777	0.424626	2.41215	6.14307e-11	1.34092e-10
AC000123.2	0.424559	1.09748	1.37016	4.241e-16	1.48014e-15
SGK494	0.0789649	0.247416	1.64766	1.09109e-11	2.5181e-11
AL590096.1	0.0790814	0.216883	1.45551	3.6654e-10	7.47413e-10
RABIF	2.30535	6.66579	1.53179	3.30906e-28	5.20895e-26
BRCA2	0.0693945	0.288753	2.05694	4.80531e-19	2.39276e-18
AL365203.2	0.682079	2.22808	1.70779	3.48455e-15	1.10454e-14
AC016773.1	0.0607014	0.578569	3.25269	3.46886e-25	7.03104e-24
C22orf46	1.17782	2.70564	1.19985	1.89493e-20	1.17454e-19
MRTFA	1.76754	4.0436	1.1939	3.47215e-23	3.77928e-22
AL132639.2	0.113299	0.298689	1.39851	1.93291e-11	4.37033e-11
AC010332.1	0.198478	0.549247	1.46848	0.000955666	0.00121625
CBFA2T2	0.558556	2.07898	1.8961	1.15786e-25	2.86224e-24
ARMC1	4.56671	10.4249	1.1908	1.67524e-23	1.99665e-22
TMEM14A	23.3139	51.1923	1.13473	3.11938e-14	9.04116e-14
PPFIA3	0.507743	1.41023	1.47376	5.8657e-19	2.88207e-18
PSPC1-AS2	0.1404	0.410891	1.54921	7.62308e-13	1.94285e-12
ARPC1A	18.4505	42.8894	1.21696	2.47611e-26	8.69817e-25
NRXN3	0.0593109	0.243876	2.03978	0.00112875	0.00142696
VGLL4	0.921965	1.91792	1.05676	3.89089e-08	6.81896e-08
ITFG2	0.89367	1.97686	1.1454	3.94829e-20	2.30838e-19
AC114763.1	0.0904363	0.237236	1.39135	6.26884e-14	1.7622e-13
PRKCD	2.37024	6.31184	1.41303	8.94401e-16	3.01069e-15
CNKSR2	0.197458	0.501927	1.34593	0.0108758	0.0127587
MRPL47	10.4624	21.0931	1.01155	6.67976e-21	4.50156e-20
EEF1A2	2.24076	46.1059	4.36289	3.86386e-08	6.77377e-08
ADAMTS14	0.0594453	0.271922	2.19356	1.67578e-10	3.51724e-10
CHD1L	7.14577	18.3224	1.35844	2.8755e-21	2.07888e-20
SULT1C2	0.11845	2.29517	4.27625	5.02228e-13	1.30228e-12
ATP13A1	3.35038	8.11378	1.27605	2.54214e-26	8.76407e-25
PTOV1-AS1	0.473182	1.23199	1.38052	4.83831e-23	5.06474e-22
AC005726.3	0.214131	0.701538	1.71203	5.47102e-14	1.54833e-13
DDX41	6.14902	15.2881	1.31398	8.74857e-29	3.64232e-26
TPM3	11.0473	26.5209	1.26344	1.49829e-23	1.81294e-22
MTMR3	0.187616	0.430824	1.19931	1.83753e-16	6.68141e-16
AL355482.1	0.0631047	0.359044	2.50834	0.000169125	0.000226906
ENOPH1	5.50487	11.7249	1.09079	2.7758e-21	2.01291e-20
PLAC8L1	0.113302	0.483308	2.09277	1.36731e-15	4.51334e-15
RAE1	1.80729	4.19313	1.2142	9.65277e-26	2.47034e-24
MTHFSD	0.717412	1.47377	1.03864	2.51996e-23	2.85458e-22
CCDC17	0.16161	0.38817	1.26417	5.16833e-11	1.13338e-10
ACE	0.280269	0.869131	1.63276	1.28205e-15	4.2445e-15
CSRNP1	27.388	8.85379	-1.62917	1.31647e-22	1.24528e-21
IPO9	2.20575	5.91921	1.42413	1.14293e-25	2.8295e-24
DQX1	0.00765524	0.857228	6.80709	2.14101e-09	4.11672e-09
AL049872.1	0.215085	0.498328	1.21219	1.64815e-09	3.20078e-09
MYH3	0.1701	0.748689	2.13798	8.22881e-05	0.000112981
MMRN1	1.33452	0.524905	-1.34619	3.57418e-12	8.59597e-12
VIPR1	3.06922	0.402004	-2.93259	3.30906e-28	5.20895e-26
RNU6-762P	0.075043	0.474497	2.66061	2.81372e-11	6.28091e-11
LSP1P4	0.134999	0.371967	1.46223	1.50875e-06	2.36252e-06
SEMA6B	1.14532	2.37538	1.0524	8.40772e-12	1.95528e-11
FAM219A	1.30807	3.5816	1.45316	2.07366e-25	4.63822e-24
RBM15B	3.3709	6.80487	1.01343	6.25806e-23	6.37497e-22
TLE6	0.2515	0.923412	1.87642	9.0757e-10	1.79918e-09
MZF1-AS1	0.216117	0.63087	1.54553	1.1802e-20	7.60925e-20
ZNF841	0.43368	1.32285	1.60894	3.99059e-16	1.39742e-15
PDE5A	0.19598	0.503872	1.36235	1.58474e-06	2.47709e-06
FAM83D	0.603309	5.35644	3.15031	7.78143e-25	1.38129e-23
TBC1D13	2.94176	8.40997	1.51542	1.11187e-23	1.38349e-22
LRR1	0.8506	2.17399	1.35379	1.05769e-22	1.02311e-21
POLR2K	10.2637	29.8535	1.54035	2.96678e-28	5.10347e-26
DEPDC1	0.0415366	0.999465	4.5887	9.69029e-27	4.18894e-25
ARHGAP19	0.551519	1.28341	1.2185	4.15957e-19	2.09182e-18
FAM168B	6.72662	15.2984	1.18542	9.95914e-19	4.74795e-18
PORCN	0.485817	1.50681	1.63302	4.04728e-22	3.45261e-21
LINC02210	0.151631	0.434483	1.51874	1.3256e-06	2.08551e-06
UQCC2	3.00389	9.19033	1.61328	2.41178e-26	8.52604e-25
AC010719.1	0.187139	2.05315	3.45565	5.69269e-26	1.64588e-24
AC132872.3	0.248568	0.632864	1.34826	1.93283e-09	3.73537e-09
WHRN	0.360129	1.60013	2.15161	1.56026e-22	1.45201e-21
NR4A3	1.69537	0.540166	-1.65012	2.23393e-13	5.9717e-13
KNL1	0.553626	1.46338	1.40232	5.39454e-14	1.52746e-13
CNTD1	0.0724316	0.234551	1.69521	9.03897e-21	5.93562e-20
KLHL22	1.8795	3.8977	1.05227	1.13989e-20	7.36079e-20
CEL	0.0337833	0.531242	3.97499	3.69765e-16	1.3003e-15
AL031282.1	0.240985	0.561816	1.22115	1.30431e-07	2.19769e-07
UPK1A	0.0328743	0.414191	3.65526	4.11023e-08	7.19355e-08
NPM1	32.823	86.1896	1.39281	3.93705e-24	5.55314e-23
SLC5A11	0.103746	0.823475	2.98867	6.3629e-06	9.48647e-06
AC007000.1	0.160847	0.386571	1.26504	2.84816e-12	6.91466e-12
BACH2	0.544551	0.269844	-1.01294	4.57569e-09	8.57287e-09
P2RX4	1.52132	3.65078	1.26288	5.19539e-14	1.47483e-13
PLXND1	3.20016	8.7289	1.44766	5.61192e-18	2.43919e-17
SUSD2	0.825221	1.95642	1.24536	0.0237997	0.0272318
AL353572.1	0.0521406	0.400705	2.94206	4.45248e-06	6.7198e-06
ZNF239	0.15886	0.728641	2.19746	0.000452228	0.000588424
AL136304.1	0.170965	0.502792	1.55626	1.31374e-14	3.9271e-14
AL022322.1	0.0804319	0.480655	2.57916	2.89888e-20	1.74435e-19
UNC5A	0.0195274	0.260799	3.73936	2.46246e-12	6.01326e-12
AL358075.2	0.0254301	0.278476	3.45294	3.53023e-15	1.11817e-14
AC104692.1	0.687841	2.79151	2.0209	3.05758e-06	4.67419e-06
HSP90AB1	114.178	354.407	1.63412	3.53059e-26	1.14391e-24
MED20	1.88858	4.64956	1.29979	2.12269e-24	3.26444e-23
PRPF6	19.1199	42.413	1.14943	3.56254e-25	7.1793e-24
DTX1	8.87497	3.9603	-1.16413	3.16228e-13	8.34109e-13
ZNF346	0.777649	1.71784	1.14341	7.39408e-25	1.33237e-23
DNMT3A	0.555289	2.21535	1.99622	7.94094e-24	1.03035e-22
USP49	0.10987	0.429092	1.9655	5.92539e-27	3.0052e-25
PHLDB3	2.35645	4.7445	1.00964	5.03928e-18	2.20234e-17
TNFRSF10C	0.338443	0.858013	1.34209	0.000121529	0.000164678
AC007038.2	0.177519	0.604213	1.76709	3.11438e-19	1.59652e-18
BRF2	0.757303	1.65382	1.12686	2.05189e-14	6.04909e-14
SREBF2	9.44261	22.3902	1.24561	4.68143e-17	1.8183e-16
ADAMTS16	0.0328246	0.721386	4.45792	1.67623e-05	2.42665e-05
AL035563.1	0.0639445	0.284249	2.15226	6.52226e-18	2.8212e-17
PAMR1	2.25228	1.0198	-1.14309	7.81586e-22	6.32164e-21
AL512598.1	0.115341	0.653988	2.50336	8.57088e-09	1.5773e-08
TRIM50	0.0420984	2.88643	6.09938	7.08514e-07	1.13468e-06
EMC3-AS1	0.03931	0.309878	2.97873	1.33256e-22	1.25978e-21
AL354707.3	0.168137	0.663438	1.98032	6.40648e-12	1.50477e-11
ADCK1	0.66801	1.60335	1.26315	4.46407e-24	6.18667e-23
GTF3C2	2.24369	5.01677	1.16088	7.27605e-24	9.58234e-23
SPACA6	0.136066	0.36789	1.43496	0.0396287	0.0445823
SSH3	3.07311	6.35392	1.04795	4.18297e-14	1.19638e-13
LINC02587	0.0200128	0.301016	3.91084	0.000179425	0.000240261
VPS16	4.50417	9.97611	1.14722	6.16695e-27	3.05347e-25
CCND2	0.553977	1.66393	1.5867	2.29842e-08	4.0978e-08
AC139100.2	0.144009	0.980064	2.76672	6.93462e-22	5.66378e-21
TCF20	2.02901	4.42064	1.12348	3.41853e-17	1.3533e-16
RNU6-1136P	0.15903	0.385028	1.27566	2.91448e-05	4.14905e-05
HCG4B	0.371286	1.10668	1.57564	1.13275e-08	2.06556e-08
KIF18A	0.0379026	0.668022	4.13953	7.94077e-26	2.11323e-24
SAP30	1.56778	3.84124	1.29285	1.01168e-17	4.26607e-17
MELTF	0.272072	1.52031	2.4823	2.18757e-05	3.14264e-05
RNVU1-3	0.0741261	0.356274	2.26493	4.46841e-09	8.38034e-09
AC021016.3	0.118559	0.246138	1.05386	9.90824e-06	1.45883e-05
HEXA	3.18902	6.69899	1.07083	1.22691e-18	5.76845e-18
EEF1D	6.24489	14.245	1.1897	3.06984e-20	1.83926e-19
MIR600HG	0.0952409	0.418571	2.13582	1.85443e-17	7.57481e-17
RPSAP54	0.117916	0.258598	1.13295	3.83942e-07	6.26855e-07
AC100861.1	0.210324	0.546625	1.37794	1.48772e-11	3.39824e-11
HPDL	0.0430956	0.35059	3.02417	1.75266e-16	6.39232e-16
RETREG1	10.0397	3.13105	-1.681	1.21353e-18	5.71198e-18
NISCH	2.80956	6.24724	1.15287	1.26798e-25	3.09773e-24
ADCK5	1.84165	5.52791	1.58573	2.97541e-25	6.26865e-24
VOPP1	2.36278	5.20304	1.13887	3.67918e-17	1.45063e-16
CKAP2L	0.0667714	1.05926	3.98769	1.20384e-25	2.95837e-24
KBTBD11	2.52182	0.774178	-1.70373	1.80958e-20	1.12625e-19
ATAD2	1.36504	7.14889	2.38878	1.91982e-23	2.25593e-22
PVALB	1.04831	0.140464	-2.89979	8.21188e-27	3.73361e-25
C8orf76	1.32446	4.03965	1.60882	2.1994e-26	7.97809e-25
RPL24P8	0.309258	0.739832	1.25839	2.88009e-08	5.08979e-08
RPL24P4	2.11752	5.01633	1.24426	4.2534e-12	1.01374e-11
AHCTF1	1.83873	4.24727	1.20782	6.29876e-20	3.58218e-19
LAYN	0.228719	0.650289	1.5075	5.43037e-11	1.1899e-10
AC009309.1	0.387314	0.854118	1.14093	3.57858e-08	6.28483e-08
SLC38A2	61.3938	30.3947	-1.01427	1.81916e-12	4.48831e-12
SBSPON	0.0993483	0.804815	3.01809	6.83537e-11	1.48393e-10
SBK1	0.106172	0.377547	1.83025	0.000437831	0.000570397
TMEM237	0.340769	1.01873	1.57991	1.00233e-19	5.51068e-19
AC000123.1	0.433409	0.95974	1.14691	1.65066e-12	4.09377e-12
SNRNP70	11.1822	30.4663	1.44601	5.73089e-26	1.64588e-24
FCGBP	0.23625	1.16728	2.30476	0.00244906	0.00302928
FUT2	0.0683824	0.883275	3.69117	4.88701e-16	1.69499e-15
BCAT2	3.15189	8.31969	1.40031	2.26181e-18	1.02723e-17
MEX3A	0.189042	1.22362	2.69438	7.86225e-21	5.22251e-20
PURPL	0.0816671	0.662928	3.02103	2.02435e-08	3.62545e-08
IQCC	0.201898	0.904045	2.16277	6.59145e-27	3.17875e-25
DUSP18	0.145453	0.351238	1.27189	5.20646e-15	1.61869e-14
SLC35B2	12.9342	30.4512	1.23531	4.29762e-22	3.6438e-21
ZNF335	1.00095	2.70211	1.43272	5.18595e-27	2.77349e-25
TIMM17A	10.6332	21.9807	1.04766	1.27036e-19	6.88447e-19
NRIR	0.105269	0.236795	1.16956	3.60129e-05	5.09161e-05
TMEM101	4.33499	12.4759	1.52504	1.92779e-26	7.1324e-25
PIGC	1.93838	6.44963	1.73436	3.0489e-28	5.13879e-26
ATG16L2	0.738395	1.50266	1.02505	2.00085e-13	5.37706e-13
SRRM2-AS1	0.0763951	0.236009	1.62729	9.02047e-19	4.32267e-18
PARP15	0.156831	0.313665	1.00001	0.00430262	0.00521755
CD36	3.14725	7.61252	1.27428	0.0439476	0.0492451
MSI2	0.562666	1.43739	1.3531	5.08886e-16	1.76204e-15
AC245100.4	0.0991855	0.445944	2.16866	2.96741e-18	1.32964e-17
KCNMB2-AS1	0.0171095	0.749221	5.45252	1.25999e-14	3.77319e-14
PLA2G4C	0.984189	3.41836	1.7963	6.41881e-16	2.19836e-15
AC063948.1	0.0743224	0.387162	2.38107	8.4132e-19	4.05496e-18
TTLL1	0.694687	2.06202	1.56963	6.77306e-22	5.53996e-21
VPS52	5.30446	10.6947	1.01162	2.01389e-19	1.06106e-18
AC092645.1	0.138533	0.476346	1.78178	1.61332e-06	2.52011e-06
AC018665.1	0.170659	0.744141	2.12446	1.6773e-13	4.53751e-13
REXO5	0.315733	1.33798	2.08328	2.2705e-22	2.01734e-21
HSD17B7P2	0.537843	1.30353	1.27716	1.32232e-09	2.58789e-09
CEBPA	28.6667	70.4949	1.29814	2.29902e-10	4.76658e-10
AL049873.1	0.335954	0.696109	1.05105	2.48553e-06	3.82597e-06
TMEM178B	0.0231104	0.240499	3.37942	1.51788e-06	2.37598e-06
CYC1	42.9461	103.953	1.27534	8.59793e-23	8.47905e-22
GSTM2	0.271785	0.548346	1.01262	0.000818116	0.00104654
AC093591.1	0.120378	0.24363	1.01713	0.000975401	0.00124042
MIR194-2HG	0.116312	0.468633	2.01046	6.89774e-20	3.88969e-19
AC127496.7	0.0529705	0.283931	2.42228	2.21911e-21	1.63992e-20
POC1A	1.41727	4.88377	1.78488	1.03183e-23	1.29941e-22
RPLP0P6	1.437	4.29956	1.58113	5.39454e-14	1.52746e-13
STIP1	8.39432	25.5146	1.60384	1.36747e-26	5.47187e-25
AL645940.1	0.0905109	0.303056	1.74342	4.85512e-14	1.38223e-13
RPS11	289.058	601.514	1.05724	2.19637e-17	8.88883e-17
HIST1H2AC	21.4803	50.5263	1.23402	1.59384e-07	2.66882e-07
IGF2BP2	0.520433	3.98315	2.93612	1.21964e-07	2.0594e-07
DHX9	8.66952	17.497	1.01308	1.07856e-17	4.53434e-17
HOXD8	0.031903	0.412849	3.69385	6.74945e-21	4.54668e-20
TBX2	0.723425	2.1087	1.54344	6.56978e-14	1.84365e-13
ASIC3	0.0961903	0.603745	2.64998	8.39532e-22	6.72836e-21
C1orf131	0.927915	2.44689	1.39888	1.28799e-21	9.96354e-21
FAM171B	0.0876921	0.345431	1.97788	1.36683e-11	3.13238e-11
AC009690.2	0.0831681	0.325002	1.96635	8.04071e-24	1.04167e-22
ZBTB26	0.352426	0.897459	1.34853	2.5426e-15	8.16197e-15
AC147067.1	0.332911	0.811313	1.28512	1.072e-05	1.57432e-05
GSN	7.90739	16.0539	1.02165	8.66482e-10	1.72079e-09
AL139349.1	0.10616	0.398728	1.90916	2.53655e-12	6.18243e-12
FAHD2CP	0.515629	1.52958	1.56874	2.03659e-19	1.07234e-18
EVA1B	2.50588	5.65545	1.17433	2.52892e-11	5.66562e-11
B3GAT3	9.05869	20.8032	1.19943	6.75805e-21	4.5488e-20
TXNRD1	6.76314	28.1066	2.05514	1.93464e-17	7.87352e-17
AC007906.2	1.0805	0.322782	-1.74307	3.84886e-21	2.71437e-20
HP	3722	1270.45	-1.55074	6.60237e-21	4.4566e-20
PRKAR2A-AS1	0.0800301	0.377856	2.23922	5.59393e-22	4.64149e-21
RNF24	0.345538	1.15263	1.73801	1.01805e-18	4.84379e-18
AP001062.2	0.117767	0.266948	1.18062	0.000334126	0.000439478
TRPV2	1.43708	3.08212	1.10079	1.06594e-05	1.56583e-05
TCTE3	0.170339	0.506102	1.57101	4.88134e-17	1.89023e-16
SEMA5B	0.0974139	0.809074	3.05407	4.13303e-27	2.36177e-25
CYP2F2P	0.215668	0.489213	1.18165	0.0132634	0.015457
C1orf112	0.401263	1.2335	1.62014	7.68489e-15	2.34811e-14
AP006621.2	0.24696	1.60935	2.70413	1.5419e-16	5.66006e-16
TAT-AS1	0.427066	0.881869	1.04611	0.00945375	0.0111536
ADH1B	527.994	221.134	-1.2556	3.38281e-17	1.34011e-16
SMARCA4	2.34607	7.31439	1.64049	4.91648e-27	2.66352e-25
BNIP3P11	0.118469	0.441948	1.89936	1.92192e-10	4.01316e-10
AC137723.2	2.33934	1.16102	-1.0107	1.95196e-12	4.8053e-12
CTSA	18.8117	54.8199	1.54307	7.48909e-25	1.34658e-23
AC007387.1	0.159009	0.542298	1.76997	5.82396e-13	1.50083e-12
C2-AS1	0.245822	0.628038	1.35324	6.05603e-08	1.04738e-07
PERM1	0.0569396	0.252846	2.15076	8.15181e-08	1.39523e-07
AC109322.1	0.245663	1.54549	2.65331	1.87391e-27	1.42128e-25
SNHG21	0.193549	0.642201	1.73032	6.91736e-21	4.64853e-20
SOX9-AS1	0.133519	0.672987	2.33353	6.76115e-10	1.35235e-09
PPP1CC	5.49494	12.3427	1.16748	5.88214e-24	7.91527e-23
ZC3H10	0.450513	0.966169	1.10071	5.10275e-25	9.68651e-24
HLA-F-AS1	0.174924	0.490937	1.48881	1.86482e-14	5.52393e-14
AC025171.1	0.228371	0.706025	1.62834	1.04936e-12	2.64018e-12
ZNF718	0.324966	0.735708	1.17884	3.88669e-09	7.32062e-09
FTLP3	7.28589	15.302	1.07055	0.000285644	0.000377735
AC111000.4	0.122345	1.127	3.20347	1.77749e-17	7.28735e-17
PSPC1	2.8458	5.7492	1.01453	5.30942e-19	2.62187e-18
MIR210HG	0.439851	1.41938	1.69018	0.000416062	0.000543267
COPS5	3.56879	8.12512	1.18696	1.21755e-27	1.05813e-25
VASH1	0.775392	1.60048	1.04551	2.46671e-08	4.38848e-08
UNC5B	0.843182	2.32107	1.46088	7.50968e-07	1.20002e-06
MIATNB	0.198102	0.40296	1.0244	4.91867e-11	1.07962e-10
TOM1L2	1.4691	3.05201	1.05483	5.51737e-16	1.90134e-15
SIX5	1.17155	2.6262	1.16456	3.7931e-16	1.33189e-15
GIT1	1.82732	5.78852	1.66347	2.48473e-27	1.70618e-25
AC010761.1	0.219843	0.749769	1.76997	8.80493e-18	3.7403e-17
RFX5	2.26907	7.97202	1.81285	2.22708e-23	2.56106e-22
AC092809.3	0.158784	0.335609	1.07971	2.86387e-05	4.07909e-05
ADCY6	1.05248	3.84574	1.86947	3.47212e-25	7.03104e-24
KLHL12	3.4994	9.81523	1.48791	5.54346e-27	2.87261e-25
TMEM38B	2.34943	5.59156	1.25094	8.83141e-21	5.81076e-20
UHRF1	0.0873013	1.40283	4.00619	6.42465e-25	1.18717e-23
SEMA7A	0.662079	2.38502	1.84893	9.39708e-12	2.17717e-11
AC138393.1	0.116392	0.401258	1.78555	2.30429e-20	1.40995e-19
QSOX2	1.66341	3.8879	1.22485	3.99365e-20	2.33245e-19
ZNF506	0.281571	0.698217	1.31018	2.30903e-07	3.82341e-07
MIR378A	0.0884189	0.284583	1.68642	0.000444073	0.000578168
SNORA33	1.42251	4.46821	1.65126	6.07324e-13	1.56145e-12
PTGDR2	0.18069	1.1519	2.67243	6.01287e-12	1.4145e-11
LDLRAD1	0.0565735	1.34316	4.56937	2.57171e-15	8.24904e-15
MIRLET7D	0.221864	0.590094	1.41127	4.92317e-05	6.88237e-05
LINC00944	0.0425779	0.448023	3.3954	8.06038e-10	1.604e-09
CASP2	0.781201	2.25746	1.53093	8.14139e-21	5.38862e-20
TTL	0.631819	1.77505	1.49027	6.24963e-27	3.08524e-25
ANXA2P2	0.714882	2.37727	1.73353	9.6349e-14	2.66392e-13
PIP5K1C	1.46714	3.71913	1.34196	3.87867e-23	4.14603e-22
MAP1A	0.0730327	0.416327	2.5111	3.30365e-11	7.34408e-11
CHMP4BP1	0.146514	0.314798	1.10339	4.21606e-07	6.87071e-07
EIF5A2	0.30803	1.32898	2.10917	2.85409e-06	4.37071e-06
ADGRG1	0.969804	3.48535	1.84554	8.6638e-09	1.59335e-08
XK	0.238665	0.780041	1.70856	0.00167435	0.00209415
FBXL18	0.172549	0.723371	2.06773	4.18663e-26	1.29607e-24
CCDC14	0.523579	1.63704	1.64461	1.52728e-18	7.08484e-18
SRD5A2	11.3598	4.20509	-1.43373	6.07738e-17	2.32959e-16
C16orf91	4.59555	9.33015	1.02166	1.32498e-20	8.46427e-20
ITPR3	0.340788	1.5815	2.21434	0.0365482	0.0412447
ZNF707	0.444962	1.40689	1.66076	2.55231e-27	1.7242e-25
AC139769.1	0.0462219	0.259649	2.48991	0.00430043	0.00521566
AC084033.3	0.38911	1.92502	2.30662	3.98685e-24	5.60443e-23
ZNF384	0.88422	1.97681	1.16069	6.95097e-13	1.77699e-12
RNU4ATAC	0.116435	0.404859	1.7979	1.2474e-05	1.82308e-05
PRRC2A	7.16396	17.7911	1.31232	2.46873e-20	1.50121e-19
HCG17	0.0859222	0.284138	1.72549	2.3138e-10	4.79662e-10
MAPK11	0.83053	3.32174	1.99983	1.0848e-19	5.9289e-19
CDK4	5.45097	14.2082	1.38214	8.3513e-19	4.02628e-18
EIF4HP2	0.0916614	0.460921	2.33013	3.35198e-15	1.06373e-14
BLVRA	3.27671	12.0796	1.88226	5.92585e-14	1.66856e-13
GARS-DT	0.15058	0.515299	1.77488	1.04319e-24	1.78347e-23
IL1RAP	6.72884	2.74842	-1.29176	3.91041e-16	1.37107e-15
POLR3A	1.14831	2.37279	1.04707	7.33622e-23	7.33007e-22
CA12	0.325978	3.73602	3.51865	1.48275e-09	2.88932e-09
MFSD6	0.552854	2.11116	1.93306	5.10575e-15	1.58916e-14
HCG25	0.0816405	0.421782	2.36914	1.61605e-27	1.28406e-25
COPS9	5.87462	14.1052	1.26366	1.72804e-20	1.08155e-19
GOLGA2P5	0.366035	1.39201	1.92712	3.68508e-18	1.63579e-17
PLCD3	0.266926	1.22822	2.20205	8.50644e-16	2.87441e-15
ZNF84	0.674415	1.49769	1.15103	7.91142e-18	3.3814e-17
HTATSF1	8.72047	17.6537	1.0175	3.01396e-21	2.17427e-20
ZNF547	0.130897	0.372463	1.50866	2.55506e-14	7.4639e-14
TYMS	1.56186	8.89845	2.51029	1.43665e-20	9.12175e-20
CYP2C19	3.08534	0.382142	-3.01325	3.18877e-17	1.26715e-16
RAPGEF3	0.194979	0.511706	1.392	1.90005e-18	8.70995e-18
YY1AP1	3.83637	9.08909	1.24439	1.04477e-23	1.31272e-22
NAE1	2.64907	5.33558	1.01016	5.67418e-23	5.85888e-22
DCDC2	1.47663	7.97346	2.4329	0.00238994	0.00295879
CPLX1	1.00914	4.42482	2.13249	1.75479e-08	3.15658e-08
NUPL2	1.7485	4.12779	1.23925	1.11362e-25	2.76106e-24
AL691432.1	0.083339	0.248639	1.57699	4.32756e-07	7.04623e-07
CD3D	2.36163	5.29924	1.166	0.00373979	0.00455957
AP002992.1	0.13156	0.301548	1.19667	0.000761765	0.000976928
AC087273.2	0.0813372	0.475317	2.5469	0.00155531	0.00194966
E2F8	0.0443753	0.936447	4.39937	3.27676e-25	6.75012e-24
ANGPT1	0.156857	0.458629	1.54787	3.9454e-08	6.91095e-08
TIGD6	0.552811	1.25809	1.18638	1.13614e-26	4.76321e-25
AC116533.1	8.27886	19.3202	1.2226	4.96033e-08	8.62617e-08
TMA7	30.2467	61.4539	1.02273	3.72188e-19	1.88535e-18
EHMT2	1.91356	7.71897	2.01215	4.22907e-28	5.91187e-26
AC079062.1	0.0183558	0.380337	4.37297	3.05224e-05	4.33999e-05
NDC1	1.79748	4.05942	1.1753	4.52785e-20	2.62606e-19
ZNF687	1.98339	6.37348	1.68411	2.01203e-22	1.8167e-21
CDC25B	4.04432	13.211	1.70777	1.29266e-17	5.38428e-17
VRK1	0.890291	2.62307	1.55891	5.25488e-24	7.14612e-23
ZNF671	0.456947	0.942445	1.04438	3.43456e-06	5.22606e-06
RRAS	10.8822	22.9867	1.07883	2.60928e-12	6.35228e-12
AC004148.2	0.262708	0.790841	1.58993	1.07108e-15	3.57872e-15
STK3	0.813235	1.75257	1.10772	1.72804e-20	1.08155e-19
PIP5K1A	3.47426	7.24462	1.06021	1.21061e-14	3.63118e-14
NAT8B	0.879213	4.62758	2.39597	6.45142e-07	1.03649e-06
FXYD3	0.22027	2.89836	3.71789	0.0147461	0.0171203
CAV1	4.22235	8.7237	1.04689	3.25018e-09	6.1558e-09
NCOR2	2.59888	6.15478	1.24382	1.06058e-19	5.80412e-19
ADH1A	388.21	164.851	-1.23568	5.64967e-17	2.17363e-16
RUFY2	0.432655	0.900029	1.05675	1.54307e-16	5.66006e-16
RBM42	16.9539	39.6558	1.22592	1.01696e-24	1.744e-23
MORN2	2.57858	5.99239	1.21655	3.29287e-19	1.68027e-18
KCTD6	1.63312	3.74737	1.19825	3.27085e-14	9.45392e-14
DCAF16	1.02288	2.87496	1.4909	8.744e-17	3.29947e-16
LSM8	1.22949	3.0818	1.32571	6.58348e-24	8.76012e-23
CUTALP	0.657708	1.85398	1.49511	1.32046e-17	5.49594e-17
LINC00607	0.0284618	0.233592	3.03689	3.00643e-15	9.58497e-15
HCG15	0.0838055	0.262344	1.64634	1.09843e-05	1.61185e-05
S100PBP	0.524332	1.23681	1.23807	1.68296e-19	8.99198e-19
AC120114.3	0.0684305	0.259703	1.92415	3.35022e-15	1.06338e-14
AC104046.1	0.0990624	0.345209	1.80106	3.27024e-09	6.19238e-09
RNPS1	3.28836	6.59233	1.00342	3.15901e-21	2.27204e-20
ME3	0.53176	1.60661	1.59517	3.69603e-15	1.16803e-14
AC024361.1	0.0817895	0.594402	2.86145	1.9671e-24	3.07116e-23
GNL1	3.21375	6.48925	1.0138	1.63777e-22	1.51401e-21
EBNA1BP2	7.29417	15.0117	1.04127	3.94829e-20	2.30838e-19
MZT1	1.37377	3.87769	1.49705	2.36904e-23	2.70382e-22
C19orf81	0.00882179	0.407986	5.5313	4.06483e-08	7.11559e-08
MYO5C	0.544513	1.55079	1.50996	1.90841e-15	6.21946e-15
PLK1	0.135939	2.75821	4.3427	1.55205e-27	1.25716e-25
AL035461.2	0.370123	2.05954	2.47625	6.51711e-20	3.69126e-19
FLOT1	24.287	51.9629	1.0973	4.23548e-21	2.96697e-20
FICD	1.03593	2.20596	1.09048	2.12814e-15	6.89249e-15
PRAME	0.0145431	3.045	7.70997	3.39099e-06	5.16354e-06
AC156455.1	0.0865041	0.333726	1.94782	7.38762e-05	0.000101817
CLIP2	0.77103	3.02267	1.97096	5.24212e-08	9.10576e-08
KCNJ2	0.198486	0.435469	1.13353	2.24904e-07	3.72889e-07
AC034229.4	0.0241144	0.280543	3.54025	2.24744e-19	1.17668e-18
AC099568.2	0.10788	0.477372	2.14569	5.30649e-17	2.04643e-16
KRT20	0.0206767	4.26341	7.68786	1.81341e-09	3.51068e-09
IQCB1	1.19939	3.02013	1.33231	2.5761e-19	1.33659e-18
TBCC	4.23504	11.125	1.39335	1.42493e-25	3.38694e-24
RPL6	54.2726	111.997	1.04516	1.08827e-20	7.05472e-20
RALA	4.61292	9.41317	1.029	1.37357e-23	1.67173e-22
HSPB1	71.3546	339.067	2.24849	7.64893e-24	9.97889e-23
IFT27	1.23958	2.79839	1.17475	1.05786e-23	1.32817e-22
CD34	0.739825	4.80034	2.69788	9.90381e-29	3.64232e-26
OTUD6B	0.878277	2.37391	1.43452	3.81156e-21	2.6892e-20
CABLES2	0.78442	2.44086	1.63769	4.33584e-21	3.03345e-20
ALDH1L1-AS2	0.319396	0.689547	1.1103	0.00311801	0.00382717
EEF2KMT	1.12911	2.72909	1.27324	4.99781e-24	6.81876e-23
CAP2	1.21028	8.90322	2.87898	7.98257e-25	1.41248e-23
CEP170	0.50777	1.04853	1.04612	2.35409e-09	4.51239e-09
TRIM65	1.20808	3.99356	1.72496	2.29928e-25	5.04814e-24
DCAF15	2.87464	6.36222	1.14615	4.96267e-22	4.16325e-21
SIGLEC7	1.50109	0.583582	-1.36301	2.88922e-17	1.15361e-16
RPS29P5	0.149462	0.469417	1.65109	7.12233e-12	1.66751e-11
ABCD1	2.72137	8.41807	1.62916	5.04799e-21	3.48349e-20
RPL7P47	0.129511	0.31367	1.27617	5.86201e-07	9.44967e-07
AC010969.2	0.527831	1.19394	1.17758	1.85443e-17	7.57481e-17
RPS3	47.6421	105.866	1.15192	9.69853e-17	3.63499e-16
PAK4	2.83753	6.25275	1.13985	1.87944e-18	8.62259e-18
RBM39	6.87428	13.96	1.02202	1.94032e-22	1.76149e-21
RUBCN	0.702311	1.46224	1.05799	1.64871e-18	7.62271e-18
STAG3L5P	0.409384	1.39376	1.76746	1.77751e-17	7.28735e-17
IDH1-AS1	0.466803	1.20468	1.36777	1.70042e-09	3.29921e-09
TRIM59	0.0482596	0.315309	2.70788	3.99898e-22	3.41839e-21
F13A1	0.4744	2.60382	2.45645	2.10557e-07	3.49902e-07
ITLN2	0.12523	0.652885	2.38225	0.00479982	0.00579479
STEAP4	3.0926	1.44952	-1.09324	1.37784e-17	5.71479e-17
SLC7A6	0.102122	0.570686	2.4824	1.23888e-22	1.18464e-21
CCDC124	14.549	34.0155	1.22528	2.51655e-25	5.43928e-24
OTUD3	0.18996	0.543383	1.51627	1.11479e-15	3.71582e-15
ASS1	584.625	252.842	-1.20928	1.11155e-18	5.26316e-18
SNHG12	0.473602	1.81127	1.93525	7.10437e-22	5.78826e-21
AC096887.2	0.153246	0.671804	2.13219	5.74008e-21	3.91574e-20
PLEKHG6	0.886053	2.17946	1.29851	0.000416062	0.000543267
LINC01138	0.226353	1.05528	2.22099	5.95905e-23	6.10766e-22
ZNF829	0.124275	0.262726	1.08002	0.00267743	0.00330368
DDX55	1.08467	2.46549	1.18462	1.77323e-21	1.33701e-20
MCF2L-AS1	1.37474	3.03438	1.14224	4.97435e-05	6.9516e-05
FEZF1-AS1	0.00447233	0.373652	6.38452	6.61756e-15	2.03653e-14
ALDOA	20.5536	72.1275	1.81116	2.08274e-19	1.09526e-18
TMEM94	2.80909	6.91963	1.30059	1.66893e-24	2.66996e-23
ENY2	4.98831	10.496	1.07321	3.32602e-20	1.97713e-19
BAIAP2L1	6.71455	14.4185	1.10255	4.97186e-12	1.17758e-11
KRT8P12	0.668918	2.54478	1.92764	8.80245e-28	8.84806e-26
CASP16P	0.243897	0.705041	1.53143	0.0435611	0.04883
CDC7	0.197771	1.36607	2.78812	3.17884e-24	4.60036e-23
SNORD14E	0.771731	1.99208	1.36811	4.13102e-06	6.24934e-06
CBX6	1.31766	3.0666	1.21866	0.000296713	0.00039172
HHIPL2	0.011176	1.60025	7.16175	1.11658e-19	6.09061e-19
SNHG15	0.907477	1.88403	1.05389	8.83446e-06	1.30522e-05
MAPK7	0.853585	1.71958	1.01045	2.02533e-15	6.57868e-15
YWHAZ	15.6587	38.8596	1.31131	1.2175e-16	4.52454e-16
PTPDC1	0.178883	0.544581	1.60613	1.21353e-18	5.71198e-18
DNAJB11	6.5939	18.7929	1.51099	1.00412e-28	3.64232e-26
LIG1	1.35355	4.84808	1.84066	9.54235e-25	1.64828e-23
FBN3	0.015511	0.254358	4.0355	2.57297e-08	4.56703e-08
NXPH4	0.0383411	3.24789	6.40447	3.84459e-26	1.21728e-24
RPL37A	41.894	89.8213	1.10031	6.15248e-14	1.73062e-13
CRTAP	8.02703	18.4491	1.20062	9.2212e-19	4.41253e-18
RPS15	50.4283	106.152	1.07382	8.80191e-15	2.67472e-14
TRMT112	32.027	67.5076	1.07576	5.01966e-23	5.23488e-22
MYO19	0.628812	2.35341	1.90405	4.83513e-26	1.44327e-24
AC004707.1	0.137864	0.385853	1.48481	3.52155e-07	5.76424e-07
COX20	0.805694	1.69009	1.0688	1.03942e-15	3.47639e-15
LANCL1	3.90134	8.32504	1.09349	1.02253e-17	4.30749e-17
AL109918.1	1.4378	5.27477	1.87525	5.50136e-08	9.54415e-08
SCGN	1.33565	9.81871	2.878	0.0041875	0.00508314
MRAP2	0.0770466	1.99744	4.69628	2.18919e-15	7.08334e-15
AC073842.2	0.0355886	0.299099	3.07113	3.30244e-17	1.30983e-16
POLR1A	0.958182	2.69613	1.49252	3.87005e-26	1.21841e-24
FTH1P7	1.35932	3.24557	1.25558	2.03238e-14	5.99476e-14
AL117336.3	0.237875	0.826471	1.79676	5.4888e-19	2.70485e-18
CCDC97	2.53902	6.9612	1.45506	3.62445e-26	1.16645e-24
PIK3C2B	0.775023	2.38666	1.62268	2.26181e-18	1.02723e-17
AC106028.3	0.114431	0.242609	1.08415	1.01135e-10	2.16213e-10
NUDCD1	1.13624	3.28364	1.53103	7.7982e-23	7.74528e-22
WSCD1	0.122919	0.522805	2.08857	3.45016e-09	6.52493e-09
SLC25A47	248.683	55.6792	-2.15909	7.33622e-23	7.33007e-22
SFR1	0.749321	1.72935	1.20657	2.98189e-17	1.18948e-16
FAM180A	2.42369	0.68541	-1.82217	1.26568e-22	1.20756e-21
AC008033.3	0.0420556	0.283631	2.75365	0.0256542	0.0292655
ZNF107	0.179429	0.563156	1.65012	1.03226e-11	2.38564e-11
SLIT3	0.322827	0.666108	1.045	0.00787823	0.00935432
GHR	27.2009	7.55187	-1.84875	1.52044e-21	1.16057e-20
TYRP1	0.00860046	0.267725	4.96019	0.000375099	0.000491395
TTC39A	0.0945275	1.47439	3.96324	1.75878e-17	7.21587e-17
RNF181	34.7548	70.2932	1.01617	2.49724e-20	1.51744e-19
PCDH17	0.212657	0.852176	2.00263	2.32947e-19	1.21543e-18
TTF2	0.211691	0.707547	1.74087	4.62303e-18	2.03267e-17
AC010186.2	0.207036	0.553877	1.41968	6.01875e-13	1.54768e-12
COL7A1	0.222766	1.97916	3.15128	7.39751e-19	3.59345e-18
AC083843.3	0.151393	0.500669	1.72556	4.41752e-11	9.73466e-11
PTGFRN	2.61317	7.06276	1.43443	7.1474e-14	1.99902e-13
KCNIP2	0.0949071	0.268427	1.49994	1.31782e-08	2.39377e-08
TRIM39	1.20398	2.86048	1.24845	7.42982e-27	3.47266e-25
AC091488.1	0.0921419	0.225539	1.29145	0.00351415	0.00429671
SCN8A	0.261551	0.585655	1.16296	4.34867e-08	7.59334e-08
PEG10	0.822861	31.751	5.27001	0.00964139	0.0113653
INMT	9.65272	2.5074	-1.94474	7.33205e-21	4.89762e-20
AC026471.2	0.131304	0.359831	1.45441	2.46607e-11	5.53224e-11
AP002990.1	0.233604	0.565891	1.27646	8.91053e-22	7.09357e-21
AP000238.1	0.108549	0.296403	1.44921	0.000775709	0.000993894
UHRF1BP1	0.785204	1.87092	1.25261	7.24316e-16	2.46551e-15
AHSA2P	0.665844	2.69852	2.01891	5.38828e-24	7.3156e-23
KIAA0232	2.70361	5.56256	1.04086	2.9675e-18	1.32964e-17
AC133528.1	0.0950583	0.284585	1.58197	2.02689e-08	3.62961e-08
RHBDF2	1.06156	3.56448	1.7475	1.66682e-18	7.69577e-18
C9	390.11	88.4146	-2.14152	2.01719e-23	2.35385e-22
ZFP36	164.714	57.4198	-1.52034	7.99658e-18	3.4143e-17
AC008752.3	0.143409	0.355412	1.30935	2.41012e-12	5.89235e-12
VPS50	0.703259	1.44935	1.04328	2.69383e-19	1.39291e-18
AC007114.1	1.29532	2.73066	1.07594	6.19435e-11	1.35074e-10
ARHGEF2	1.03555	3.44403	1.7337	1.18366e-15	3.93595e-15
P2RY13	1.64355	0.678391	-1.27663	5.10265e-12	1.20719e-11
PMF1-BGLAP	0.634008	1.51027	1.25223	2.02223e-12	4.97024e-12
URM1	5.76156	12.3216	1.09666	3.67644e-22	3.16375e-21
GAL3ST4	0.226449	0.877472	1.95417	7.96408e-08	1.36436e-07
PMS2P4	0.34016	0.97169	1.51428	6.75024e-24	8.96059e-23
AC009093.6	0.252092	0.592924	1.23389	0.0100525	0.0118332
UTP20	0.77427	1.62907	1.07314	1.96601e-15	6.39596e-15
TMEM184B	2.47768	7.89192	1.67139	1.38846e-25	3.31444e-24
POLR1C	3.35005	6.97879	1.05879	2.32635e-21	1.71304e-20
NRIP2	0.308646	1.09245	1.82355	6.81991e-20	3.84839e-19
UBR5-AS1	0.675682	1.83851	1.44412	1.57452e-23	1.89011e-22
DUS4L	0.49455	1.17876	1.25308	2.68409e-25	5.75664e-24
RBM6	2.7436	5.90554	1.106	1.38199e-22	1.30135e-21
FXYD1	21.9865	8.87599	-1.30864	2.01517e-16	7.29873e-16
LRRC37BP1	0.286757	0.830457	1.53408	1.82227e-25	4.18244e-24
C18orf54	0.0599515	0.276333	2.20454	2.5194e-17	1.01347e-16
ZNF391	0.0537409	0.249748	2.21638	0.00796369	0.00945108
AL391244.3	0.351646	1.04979	1.5779	1.30975e-20	8.37015e-20
TMEM98	2.52826	9.29616	1.87849	4.84606e-13	1.25815e-12
IL17D	0.0544136	0.780166	3.84174	9.46963e-13	2.3941e-12
CLASRP	2.46184	6.17389	1.32644	3.42776e-25	6.99213e-24
STRBP	1.04627	2.27515	1.12071	2.43863e-21	1.78626e-20
HID1	0.76445	2.69094	1.81562	5.8817e-05	8.16693e-05
SYMPK	4.40777	9.2894	1.07553	7.46018e-24	9.77852e-23
ASXL1	2.32598	5.86764	1.33494	1.25914e-23	1.54941e-22
IDO2	0.862516	0.347414	-1.3119	9.61153e-15	2.9112e-14
AC007485.2	0.878868	2.46181	1.486	4.37513e-25	8.51848e-24
AL442663.4	0.177801	0.56741	1.67413	6.43793e-14	1.80817e-13
CALCRL	1.33513	2.87868	1.10842	1.12165e-05	1.64448e-05
UBAP2	0.845835	2.12364	1.32809	4.33584e-21	3.03345e-20
ZNF763	0.179404	0.363828	1.02004	6.49255e-07	1.04268e-06
RPL18A	31.9568	73.5455	1.20252	2.28075e-15	7.36104e-15
AL121899.1	0.318121	2.3906	2.90972	1.10956e-19	6.05436e-19
VPS11	2.48031	5.84357	1.23633	2.80242e-24	4.1272e-23
Z98884.2	0.171155	0.468987	1.45424	1.43758e-11	3.2882e-11
AL354892.2	1.05656	2.28471	1.11264	8.23983e-08	1.40986e-07
CNIH2	0.0596063	0.309098	2.37453	3.67918e-17	1.45063e-16
DNASE1L3	25.5616	4.74901	-2.42828	4.84778e-25	9.28704e-24
FTH1P15	0.319658	0.788213	1.30205	1.61221e-11	3.67154e-11
KLRA1P	0.108093	0.308485	1.51292	1.83764e-11	4.16276e-11
CCNO	0.0706701	1.00481	3.82969	2.39989e-08	4.27324e-08
KIFC2	0.487594	3.03083	2.63596	3.17884e-24	4.60036e-23
ABLIM2	0.218992	0.947274	2.11291	3.93338e-12	9.41236e-12
FAM111A	1.31282	3.13273	1.25475	1.25205e-17	5.22815e-17
DDX12P	0.0829848	0.555514	2.7429	2.04366e-24	3.15454e-23
AC233992.3	0.0824158	0.282148	1.77546	9.67201e-13	2.4423e-12
CAMSAP2	1.17313	2.94486	1.32784	2.76672e-16	9.86651e-16
HDAC1	9.67253	19.6969	1.026	6.77224e-19	3.30125e-18
AC011495.1	0.261838	0.535705	1.03276	2.75667e-09	5.25629e-09
AQP10	0.00915488	0.393443	5.42547	0.00519135	0.00624833
TNNT1	0.0384141	0.804214	4.38787	0.00102388	0.001299
USP46	0.402284	0.859472	1.09524	1.84706e-14	5.47425e-14
NCAPD2P1	0.0035703	0.332538	6.54133	8.69031e-14	2.41115e-13
CUL9	0.825784	2.35005	1.50886	2.14355e-27	1.5551e-25
CEP55	0.0983691	1.47711	3.90843	3.84805e-25	7.63479e-24
AC055713.1	0.0594355	0.240589	2.01718	2.99782e-27	1.90196e-25
TOPBP1	1.27896	3.61772	1.50011	5.37172e-20	3.08227e-19
ANKRD54	2.12351	4.7928	1.17442	1.0633e-26	4.50308e-25
PON2	20.7885	46.3985	1.15829	2.85268e-16	1.01427e-15
GPS2P1	0.11725	0.265724	1.18034	0.000222676	0.000296345
AL353807.4	0.101413	0.301762	1.57317	5.07852e-07	8.22561e-07
UGGT1	3.71955	8.97236	1.27036	2.29909e-21	1.69446e-20
MYLK-AS1	0.0974086	0.699674	2.84456	7.52926e-27	3.49953e-25
SH3BP5-AS1	0.322053	0.662067	1.03968	1.34269e-09	2.6259e-09
AP4M1	0.724887	2.09164	1.52881	9.56262e-27	4.15526e-25
LINC01748	0.00260712	0.233148	6.48264	5.86188e-09	1.09043e-08
AP003392.6	0.131398	0.425299	1.69453	9.38073e-17	3.52459e-16
ZNF430	0.15316	0.322701	1.07516	0.00131514	0.00165644
RPL12P27	0.257053	0.591921	1.20334	7.43646e-06	1.10415e-05
ASF1B	0.347758	4.55797	3.71224	2.0322e-26	7.46899e-25
RPL24P2	0.838125	1.78263	1.08877	2.009e-09	3.87405e-09
ARHGEF16	0.932347	2.94437	1.65902	1.22072e-05	1.78502e-05
TMEM191A	0.390008	1.06977	1.45573	2.60822e-06	4.01076e-06
AC008735.4	0.0865364	0.274306	1.66441	1.48402e-11	3.39072e-11
TEAD3	3.09349	7.48397	1.27457	2.58474e-20	1.56605e-19
MYL6B	2.49839	7.65271	1.61497	1.26507e-20	8.10016e-20
AC005920.4	0.45807	1.22889	1.42371	0.00037545	0.000491817
PPP1R16A	5.66515	18.4857	1.70623	4.07415e-23	4.33277e-22
RPL41P5	19.3539	43.062	1.15379	6.29604e-13	1.61649e-12
ENO1	103.343	231.56	1.16395	1.91806e-12	4.72395e-12
TATDN1	1.49318	3.88529	1.37964	1.32822e-24	2.18136e-23
AC084125.4	0.179535	0.671596	1.90333	1.07801e-14	3.24688e-14
AC005785.1	0.063255	0.290224	2.19791	5.46163e-22	4.54074e-21
ENTPD1	0.634466	1.48168	1.22362	2.7856e-19	1.4368e-18
ANKRD39	1.07765	2.58047	1.25975	3.72078e-26	1.18709e-24
FATE1	0.0117441	0.432158	5.20155	8.16483e-26	2.15227e-24
SUSD4	0.894545	3.92518	2.13353	0.0197855	0.022762
SNORA11	0.0682794	0.343123	2.3292	1.00135e-10	2.1424e-10
NOMO3	0.150737	0.30658	1.02423	0.00146294	0.00183579
AC004980.1	0.182292	0.420801	1.20688	5.61192e-18	2.43919e-17
HIST1H3B	0.057125	0.841932	3.88151	5.27349e-18	2.29928e-17
ALKBH2	4.14044	10.3923	1.32766	9.58023e-20	5.29324e-19
E2F1	0.445127	9.10147	4.35381	1.32023e-27	1.12395e-25
RCBTB1	1.62429	3.48793	1.10256	4.3279e-12	1.03032e-11
BAX	7.32162	21.101	1.52708	7.51767e-23	7.48448e-22
MPV17	1.58515	4.80888	1.60108	4.78604e-25	9.1793e-24
ACSS1	0.750883	2.27323	1.59808	1.26976e-05	1.85445e-05
DDX39A	3.50664	15.2203	2.11783	2.87969e-27	1.85523e-25
PHETA2	0.653556	1.78468	1.44928	0.00626787	0.00749342
SOX4	1.774	7.17303	2.01558	3.09992e-07	5.09207e-07
CBX5	1.57755	3.67833	1.22137	1.26933e-15	4.20404e-15
NFE2L3	0.60782	2.10856	1.79454	2.94178e-10	6.04813e-10
LPGAT1	8.05441	21.3159	1.40408	2.17329e-17	8.80181e-17
AC087741.1	0.18484	0.716305	1.9543	6.13106e-19	3.00537e-18
BEND3	0.161774	0.607493	1.90889	2.16545e-18	9.85886e-18
KIZ	1.08735	3.02846	1.47776	4.27937e-23	4.53081e-22
PLPPR2	2.5946	8.78389	1.75935	1.96923e-25	4.42837e-24
TBX6	0.128501	0.348199	1.43814	8.42149e-16	2.84628e-15
SNORA59A	0.211812	0.456905	1.10911	3.49386e-06	5.31437e-06
EDNRA	0.458486	0.990257	1.11092	0.000584406	0.000755102
CPT1B	0.121235	0.39859	1.7171	1.73562e-14	5.1467e-14
AC080129.2	0.121195	0.789454	2.70352	1.79054e-17	7.33897e-17
ANKRD29	0.282026	1.37348	2.28394	1.49589e-14	4.45482e-14
GCNT3	0.134552	1.438	3.41783	3.52815e-09	6.66722e-09
EZH1	1.21943	3.03083	1.3135	7.55397e-24	9.88593e-23
MED27	2.04194	4.62703	1.18015	3.87867e-23	4.14603e-22
RAD54B	0.065051	0.325752	2.32413	4.24183e-26	1.3083e-24
SLC2A5	0.049302	1.52747	4.95335	2.44308e-12	5.96769e-12
AL035071.1	0.803633	1.99884	1.31456	6.45168e-15	1.98805e-14
MZT2A	3.95756	8.33373	1.07435	3.83205e-12	9.18701e-12
AL032819.2	0.0162708	0.376642	4.53283	1.18931e-10	2.52902e-10
SNHG3	0.633349	3.31461	2.38777	3.51515e-23	3.82358e-22
Z74021.1	0.489933	1.18384	1.27282	3.77277e-09	7.11487e-09
NRG2	0.0425201	0.312966	2.87979	1.42727e-09	2.78512e-09
VDAC1P8	0.111881	0.30044	1.42512	4.07693e-15	1.28281e-14
TMEM88	1.47708	3.15772	1.09614	7.06313e-11	1.53079e-10
SLC35G2	0.391054	0.980231	1.32575	4.5354e-06	6.84123e-06
TAF9P3	0.138389	0.339117	1.29305	1.61143e-05	2.33629e-05
BDKRB1	0.0311742	0.345245	3.4692	5.67657e-15	1.76058e-14
GRB7	1.67038	4.58898	1.458	2.48418e-08	4.41721e-08
NAT10	3.37215	6.93359	1.03993	1.94282e-24	3.03822e-23
DHX16	5.08032	10.883	1.09909	2.59812e-24	3.87767e-23
FAM49B	1.40996	4.06873	1.52892	1.64558e-19	8.8148e-19
AL360181.1	1.3104	2.76498	1.07727	0.0270174	0.0307784
AC022167.2	0.158589	0.359017	1.17876	3.46159e-16	1.22037e-15
SAAL1	1.24819	2.9984	1.26436	3.02261e-24	4.4164e-23
AC096711.3	0.0319837	0.241176	2.91468	0.00103268	0.00130988
IKBIP	1.42614	3.45136	1.27505	2.68389e-17	1.07575e-16
FAM222B	1.98126	3.97778	1.00555	1.20754e-15	4.01055e-15
ARHGAP22	0.0676605	0.279777	2.04789	3.9503e-16	1.38389e-15
PTHLH	0.181259	1.26464	2.8026	2.49378e-05	3.56781e-05
IFI30	0.202643	0.441461	1.12335	1.10853e-08	2.02306e-08
NUMBL	0.526352	1.2342	1.22948	2.71732e-10	5.59905e-10
AC019257.1	0.399581	0.185852	-1.10433	4.71991e-15	1.47456e-14
AC005154.2	0.0728673	0.24264	1.73547	1.60407e-13	4.35071e-13
MED10	4.79071	9.81446	1.03467	4.80531e-19	2.39276e-18
AL355472.1	1.03683	3.32292	1.68028	7.33983e-18	3.15001e-17
GEMIN8P4	0.895862	1.82543	1.02689	1.06825e-12	2.68648e-12
GRIN2D	0.0837464	0.280833	1.74561	4.5088e-06	6.80296e-06
AC087741.2	0.352441	1.30265	1.886	1.72478e-13	4.66143e-13
PDRG1	3.55734	9.77884	1.45886	3.13719e-26	1.04485e-24
WNT3A	0.00209561	0.777142	8.53466	1.28853e-12	3.22103e-12
RNF113A	5.0139	10.6306	1.08422	8.18842e-23	8.10872e-22
ZNF260	1.0298	2.15438	1.06491	1.91449e-16	6.95519e-16
PACS2	1.01324	2.7259	1.42776	9.52805e-26	2.44592e-24
BX649601.1	0.0898209	0.503213	2.48605	8.32259e-18	3.54533e-17
AC079174.2	0.0483785	0.266695	2.46275	3.99451e-21	2.80761e-20
MIR583HG	0.0814838	0.227356	1.48037	8.12436e-09	1.4976e-08
NEDD8	7.67252	15.3518	1.00063	5.10275e-25	9.68651e-24
LINC02542	1.50181	3.8696	1.36548	1.66984e-07	2.79273e-07
NIPSNAP2	1.34792	3.59336	1.4146	3.1493e-19	1.61342e-18
DGKH	0.113163	0.327426	1.53277	3.75477e-16	1.31871e-15
CEP68	0.661007	1.62978	1.30194	3.79132e-24	5.38399e-23
DYNC1I1	0.0630215	1.34949	4.42042	2.2091e-10	4.59042e-10
TAF1A-AS1	0.747174	1.49903	1.00451	1.23433e-09	2.4222e-09
B3GALT4	0.695458	1.46481	1.07467	0.0254474	0.0290415
IER5	2.31894	5.41799	1.22429	9.60284e-15	2.9091e-14
ZNF224	0.398885	0.878781	1.13953	5.64967e-17	2.17363e-16
PRMT1	5.83285	13.5347	1.2144	1.04011e-21	8.16336e-21
BAIAP2-DT	1.71926	4.87798	1.50449	8.92173e-19	4.28027e-18
HSPA12B	0.649357	1.6672	1.36034	2.34941e-15	7.56946e-15
AGAP6	0.494467	1.32148	1.41821	2.44093e-17	9.83563e-17
NIPA1	0.956236	2.05953	1.10688	5.47529e-11	1.19912e-10
PRX	0.28197	0.86077	1.61009	2.577e-18	1.16342e-17
ITGA11	0.135169	0.46172	1.77225	2.54808e-07	4.2088e-07
OLFM2	15.089	31.7742	1.07436	2.93466e-05	4.176e-05
PPIAP11	0.380644	0.785549	1.04526	5.43603e-10	1.09508e-09
JTB	59.6184	121.354	1.02539	3.3053e-23	3.63083e-22
PIGF	0.822928	1.66625	1.01777	1.18532e-21	9.23354e-21
CD109	0.17295	1.53839	3.15299	4.03129e-16	1.41078e-15
LINC02561	0.0217171	0.389982	4.1665	8.09864e-18	3.45611e-17
DUT	3.95257	10.5433	1.41547	3.56021e-24	5.0992e-23
FAM124B	0.232868	0.667843	1.52	5.85111e-05	8.12649e-05
ZC3H3	2.82754	9.72028	1.78145	2.50891e-26	8.70345e-25
RTBDN	0.00355038	0.247511	6.12338	6.16039e-11	1.34439e-10
AC022107.1	0.11803	0.43433	1.87964	2.38218e-19	1.24138e-18
RAVER2	0.328732	1.18641	1.85162	4.27604e-06	6.45994e-06
NAT8L	0.0206481	0.401058	4.27973	7.69675e-06	1.14128e-05
WASH8P	1.31	3.84967	1.55517	1.33592e-16	4.94042e-16
CABYR	0.0722201	2.12373	4.87806	9.78823e-16	3.28228e-15
HMGN2P15	0.415916	1.58872	1.9335	3.25063e-05	4.61278e-05
MAPT	0.0427471	0.566576	3.72837	3.34073e-25	6.83968e-24
AKR1C2	16.2497	50.1002	1.62441	5.01125e-06	7.52703e-06
AATF	4.67964	11.4749	1.29401	1.21392e-26	5.05125e-25
AC010973.2	0.110305	0.626642	2.50615	7.06185e-26	1.93488e-24
AL133410.1	0.0429788	0.254922	2.56836	2.78712e-17	1.11525e-16
TSEN54	2.52759	8.25669	1.7078	1.29699e-26	5.26558e-25
RPIA	2.36661	5.68769	1.26502	2.63112e-24	3.90248e-23
CCNB1	0.577324	9.41316	4.02723	2.73334e-28	4.95744e-26
DYRK1B	1.93625	4.54042	1.22956	1.23189e-15	4.08817e-15
SLC39A13	2.81565	7.16335	1.34717	4.29775e-26	1.32067e-24
C1orf216	1.27436	2.92571	1.19901	1.02136e-16	3.82289e-16
NKAPP1	0.133364	0.27498	1.04396	2.52386e-16	9.05853e-16
TEF	4.08208	8.3485	1.03221	2.59324e-11	5.80505e-11
FAM99A	13.7985	5.52311	-1.32095	7.91157e-14	2.19947e-13
NPIPP1	0.538662	1.41603	1.3944	1.22691e-18	5.76845e-18
AC005261.3	1.47734	2.97379	1.00929	9.38809e-18	3.97588e-17
SMC4	0.579282	2.4192	2.06219	1.54593e-13	4.19574e-13
EGR3	0.732134	0.262271	-1.48105	3.07693e-13	8.1224e-13
AC091390.3	0.121001	0.425847	1.81532	2.59461e-15	8.31772e-15
MAFA	0.00822666	1.15383	7.1319	4.88852e-14	1.39103e-13
GOLT1B	4.09316	9.15376	1.16115	1.12579e-23	1.39873e-22
AC090772.3	0.0983999	0.509421	2.37213	2.46725e-10	5.10523e-10
CKAP5	3.57558	7.86395	1.13708	3.3643e-20	1.99775e-19
ZNF514	0.350135	1.02435	1.54872	1.5757e-20	9.91033e-20
TMEM74	0.124972	0.630006	2.33377	3.58951e-11	7.96046e-11
TESMIN	0.0617851	0.490236	2.98814	1.00233e-19	5.51068e-19
MIR4435-2HG	0.372212	2.01448	2.43621	9.95221e-23	9.68295e-22
KRT81	0.0556962	0.385038	2.78935	4.68941e-05	6.56879e-05
MYO7B	0.212302	0.783232	1.88332	0.000293909	0.000388233
AL354760.1	0.0583502	0.22102	1.92137	2.26942e-13	6.06367e-13
SH3BP1	0.594581	1.40786	1.24356	0.00014613	0.000196989
L3MBTL1	0.0605114	0.262009	2.11434	3.56235e-20	2.10486e-19
RPLP1	136.377	332.387	1.28526	3.42965e-21	2.44456e-20
RFC1	3.98301	8.76015	1.1371	1.74808e-20	1.09163e-19
UBE2Z	6.26796	12.9794	1.05015	2.61458e-20	1.5824e-19
SIGLEC11	0.7359	0.220601	-1.73807	7.91133e-18	3.3814e-17
DAB2	3.02554	6.34776	1.06905	0.0089427	0.0105753
MIR659	0.181292	0.419981	1.21201	3.89215e-05	5.48748e-05
AC008946.1	0.499093	1.13059	1.1797	6.11107e-10	1.2253e-09
PLCH2	0.155356	1.00395	2.69203	0.00887858	0.0105002
ROBO3	0.223997	0.634962	1.50319	2.57653e-09	4.92125e-09
ABCB6	1.1518	2.36963	1.04077	1.24866e-10	2.64843e-10
PYCR2	5.37895	15.2639	1.50473	5.47617e-28	6.57376e-26
AC132812.1	0.822282	2.57563	1.64722	1.06379e-18	5.04989e-18
ZMYM1	0.56645	1.21421	1.1	5.76127e-14	1.62441e-13
C9orf152	0.198671	1.07849	2.44056	0.00359558	0.00439209
ADAM23	0.0444993	0.645211	3.85792	2.04764e-06	3.16948e-06
STOML1	0.711072	1.80785	1.34621	2.54921e-25	5.48853e-24
ISX	0.0101145	2.20355	7.76726	7.96507e-13	2.0263e-12
ZSCAN31	0.661606	2.73943	2.04983	2.62906e-14	7.67065e-14
C11orf80	0.400239	1.52666	1.93145	9.12029e-19	4.36675e-18
AC104113.1	0.486284	1.07023	1.13805	9.23777e-12	2.14115e-11
AC137630.3	0.0806897	0.359375	2.15503	2.44879e-14	7.16099e-14
EOGT	0.681474	1.41306	1.0521	4.07693e-15	1.28281e-14
GNAL	0.117671	0.734099	2.64122	2.88922e-17	1.15361e-16
AC034213.1	0.0141943	0.336371	4.56667	4.66249e-08	8.12006e-08
LINC01116	0.0304118	0.515883	4.08434	8.86556e-19	4.25823e-18
PAK1	2.06328	4.95636	1.26434	2.19227e-15	7.09056e-15
H1FX-AS1	0.142516	0.4706	1.72338	1.56104e-18	7.23543e-18
AC104758.2	0.0999612	0.317788	1.66863	6.51593e-09	1.20872e-08
ZNF577	0.293998	0.684495	1.21924	0.000431791	0.000562967
NPM3	4.82854	15.2687	1.66092	1.78037e-15	5.81812e-15
ITPKA	0.460225	4.39351	3.25496	5.55188e-18	2.41624e-17
STARD3	4.37566	9.34646	1.09492	3.74394e-24	5.33487e-23
AP001469.3	0.0677492	0.435885	2.68567	1.45074e-22	1.35918e-21
SLC39A10	0.410873	1.60898	1.96938	2.81084e-18	1.26215e-17
CBX4	5.03325	12.9089	1.35881	4.80531e-19	2.39276e-18
LINC01089	0.248189	1.23395	2.31377	3.81964e-26	1.21168e-24
COLCA2	0.134201	1.58643	3.56331	3.21373e-20	1.91721e-19
TRMU	0.952471	2.8302	1.57116	9.95086e-27	4.27938e-25
AC092803.2	0.279884	0.929443	1.73154	2.35393e-21	1.73106e-20
AL139100.1	0.13803	0.658487	2.25417	2.43514e-16	8.75327e-16
DRG1	11.0357	22.3844	1.02032	3.38542e-24	4.86556e-23
AC087481.3	0.772001	1.6184	1.06789	3.91812e-17	1.53939e-16
HSPA6	1.12727	4.29871	1.93106	0.000793096	0.00101531
C7orf50	4.87145	12.3949	1.34732	2.11691e-21	1.5713e-20
ECEL1	0.0293439	3.24211	6.78773	0.000108925	0.00014814
TNRC18	3.10194	7.78816	1.32811	1.74808e-20	1.09163e-19
SIRT4	1.04597	2.14485	1.03604	1.18366e-15	3.93595e-15
KAT7	1.03728	2.15778	1.05674	9.7993e-20	5.40533e-19
KLC2	0.778701	2.79781	1.84515	8.66596e-24	1.11231e-22
FAM57A	0.740749	1.88718	1.34918	3.13319e-08	5.52297e-08
LYAR	2.48929	5.00143	1.0066	3.83181e-16	1.34464e-15
AC099778.1	0.069633	0.272557	1.96871	6.3351e-23	6.43773e-22
CCL13	0.0968633	0.582398	2.58798	2.62278e-06	4.0324e-06
LILRA2	0.463319	0.184707	-1.32677	4.36629e-15	1.36947e-14
FNDC10	0.31407	1.59256	2.34219	2.40193e-07	3.9733e-07
PDXK	2.97939	7.53071	1.33777	3.47215e-23	3.77928e-22
TBC1D7	0.747072	2.05957	1.46302	4.47791e-27	2.48234e-25
AC025175.1	0.196892	0.401307	1.0273	7.71524e-10	1.5366e-09
RPS19P3	0.123213	0.271333	1.13891	1.9483e-07	3.24314e-07
FAM169A	0.263519	0.72854	1.4671	0.0054751	0.00657817
RAB3D	0.347146	1.69721	2.28955	1.43641e-05	2.09054e-05
AC103706.1	0.254451	1.34263	2.3996	7.37459e-21	4.92407e-20
LINC01719	0.112165	0.538524	2.26338	9.26341e-16	3.11255e-15
RPL7AP30	0.245674	0.511709	1.05858	4.71903e-07	7.6612e-07
AC008764.6	0.243746	0.555632	1.18875	7.33593e-13	1.87224e-12
SUMO2P1	0.154369	0.312162	1.01592	5.2501e-06	7.87374e-06
LINC01549	0.128305	2.12859	4.05225	0.000559799	0.000724037
TMEM160	4.51984	10.4643	1.21113	5.74002e-15	1.77828e-14
AC006547.1	0.214851	0.606516	1.49721	1.12216e-19	6.11908e-19
SCLY	0.206435	0.463201	1.16595	1.86482e-14	5.52393e-14
ZNF461	0.249144	0.596325	1.25912	1.91449e-16	6.95519e-16
C9orf24	0.144912	0.311536	1.10422	0.000597806	0.0007717
SLC26A2	0.305765	1.1695	1.93539	1.87115e-22	1.70892e-21
SLC22A23	1.69709	4.47463	1.39871	2.36487e-17	9.53836e-17
AL031186.1	0.123074	0.595767	2.27522	4.86911e-21	3.3726e-20
STAMBPL1	0.221577	0.763624	1.78505	3.27085e-14	9.45392e-14
HSPA12A	0.164065	0.514885	1.64998	8.62514e-07	1.37275e-06
SLC12A9-AS1	0.108525	0.540475	2.3162	1.03849e-12	2.61519e-12
SVBP	3.92954	8.01478	1.0283	2.51934e-12	6.14316e-12
DUSP28	0.300346	0.768384	1.3552	3.89722e-28	5.80616e-26
CDKN2C	0.725424	5.87828	3.0185	3.00756e-28	5.12083e-26
SCAMP3	11.7929	44.8434	1.92698	3.71053e-29	2.94828e-26
LRFN1	0.222672	0.72596	1.70497	0.000469232	0.000610115
NHLRC1	1.32669	3.24424	1.29005	2.70516e-14	7.88304e-14
GABBR2	0.0227751	0.645022	4.82382	2.32798e-08	4.14962e-08
MCU	1.74567	3.50419	1.0053	8.76638e-16	2.95387e-15
AC141557.2	0.0315452	0.234823	2.89608	1.95819e-12	4.81994e-12
FKTN	0.670963	1.37773	1.03799	1.90841e-15	6.21946e-15
AL441992.1	1.04832	3.2731	1.64259	1.85177e-20	1.15036e-19
VPS72	2.71827	9.11585	1.74569	2.10781e-28	4.45697e-26
TSPAN8	6.98756	37.3125	2.4168	5.31495e-08	9.23132e-08
APIP	1.64062	3.66113	1.15805	3.29932e-22	2.86284e-21
AC005332.4	0.232729	0.563755	1.27642	1.77668e-11	4.02959e-11
RHPN1	0.321521	1.91313	2.57295	1.9956e-21	1.48787e-20
POLR3F	1.29086	2.89067	1.16307	2.93735e-25	6.20412e-24
METTL27	0.977235	2.95383	1.59581	1.40582e-08	2.54613e-08
AL390719.1	0.281993	1.01928	1.85382	3.52894e-08	6.20092e-08
MAP4K4	3.90028	9.45981	1.27823	3.0003e-20	1.80147e-19
COIL	2.75852	5.78392	1.06815	4.84515e-22	4.07286e-21
AC125603.2	0.028106	0.391142	3.79874	3.25583e-06	4.96452e-06
LARP4B	1.56966	3.37832	1.10586	1.57929e-22	1.46726e-21
AC023157.1	2.56843	7.23352	1.49381	8.15383e-06	1.20684e-05
R3HDM1	0.949497	2.37262	1.32125	2.50159e-24	3.75373e-23
NCDN	1.28705	3.2953	1.35634	2.93231e-20	1.76383e-19
AC016747.1	1.09089	2.80953	1.36483	8.59921e-27	3.83654e-25
CPSF7	4.87713	9.81058	1.0083	1.70197e-19	9.08481e-19
ZNF648	0.0577355	0.398581	2.78734	0.000105129	0.000143245
AC068620.2	0.0594113	0.219176	1.88328	5.80506e-14	1.63648e-13
RNF2P1	0.0564318	0.237249	2.07182	2.92343e-13	7.738e-13
CADM4	2.37713	4.82627	1.02169	0.00188226	0.00234576
RAD51AP1	0.220149	1.77007	3.00726	3.78444e-23	4.06091e-22
RNF125	3.57004	1.47067	-1.27947	1.48422e-17	6.1271e-17
DALRD3	1.45875	3.10964	1.09201	2.44054e-20	1.48786e-19
NCAPG	0.0960339	2.24796	4.54893	7.79248e-28	8.17769e-26
AP003392.1	0.15605	0.417925	1.42124	6.13995e-07	9.88434e-07
PDCD2L	1.47357	4.14418	1.49178	8.9964e-24	1.15118e-22
AL445483.1	0.054979	0.400599	2.86521	2.61376e-06	4.01892e-06
CXorf57	0.209515	0.623078	1.57236	6.31237e-08	1.09001e-07
AC005839.1	0.109514	0.224712	1.03696	4.32374e-15	1.35664e-14
MOB3B	0.525644	1.49304	1.5061	2.78643e-06	4.27102e-06
AC015982.1	0.464077	0.946198	1.02778	1.55256e-10	3.26684e-10
SUCO	1.40782	4.96641	1.81874	1.89433e-25	4.31226e-24
PES1	8.1055	17.0224	1.07046	2.04327e-21	1.52138e-20
STAU2	1.74125	3.52002	1.01546	1.70362e-18	7.85919e-18
BCL9L	0.890051	2.2855	1.36055	2.81095e-07	4.63107e-07
AC009065.8	0.518518	1.21977	1.23414	5.9682e-15	1.84486e-14
RIOK1	2.05685	4.55459	1.14688	3.29287e-19	1.68027e-18
AMD1P4	1.35945	0.333505	-2.02724	2.72014e-18	1.22271e-17
THUMPD2	0.704895	1.54104	1.12842	3.11438e-19	1.59652e-18
SCML2	0.206854	0.870754	2.07365	1.51067e-18	7.01364e-18
ZNF767P	0.387678	1.22834	1.66378	1.26936e-22	1.20756e-21
HIST1H2BC	3.00307	6.42567	1.09741	0.0176254	0.0203528
RIPOR3	1.26873	0.547517	-1.21241	9.13847e-23	8.94866e-22
PARP1	7.88801	20.1003	1.34949	6.81749e-23	6.87767e-22
ZNF816	0.306949	0.726885	1.24373	0.00109749	0.00138901
FUT1	0.258433	0.829111	1.68177	5.47867e-10	1.10314e-09
ZNF16	0.615452	1.68567	1.45361	2.50891e-26	8.70345e-25
ASB6	1.6991	3.50432	1.04436	6.25806e-23	6.37497e-22
AL121772.3	0.0451012	0.234479	2.37822	2.14433e-16	7.74799e-16
AC136475.10	0.141778	0.494535	1.80244	2.07786e-09	4.00083e-09
FCN2	42.7175	2.02804	-4.39667	5.64479e-29	3.2806e-26
GLMP	9.65911	29.6374	1.61746	4.56326e-22	3.85337e-21
AL031587.5	0.160085	0.444426	1.47311	5.8903e-17	2.26204e-16
LYPD3	0.169589	0.523308	1.62562	4.74812e-09	8.88396e-09
CDC25A	0.152032	1.12473	2.88712	3.35007e-21	2.395e-20
AC121761.2	0.13925	0.315978	1.18215	3.74697e-06	5.68279e-06
RING1	14.7344	31.0202	1.07402	6.73464e-23	6.7982e-22
IPO5P1	0.993388	2.55416	1.36242	5.94496e-11	1.29891e-10
RPL32	84.8178	172.94	1.02783	1.46258e-13	3.97663e-13
AC024075.2	0.80442	2.40897	1.58239	4.93132e-21	3.41286e-20
FPR1	2.15173	0.952986	-1.17497	2.26735e-12	5.54898e-12
SDHAF1	6.47683	13.1819	1.02519	3.71798e-17	1.46524e-16
PLXNA3	0.329435	1.43528	2.12327	3.58876e-15	1.1352e-14
RGL3	1.361	3.88122	1.51185	2.41317e-14	7.06051e-14
AC025627.1	0.418873	1.34277	1.68063	0.000140443	0.000189522
PHOSPHO2	0.523568	1.19446	1.1899	1.15624e-16	4.30361e-16
CYP21A1P	0.829164	2.91375	1.81315	1.82316e-10	3.81314e-10
ALDH2	154.926	71.3477	-1.11864	1.46845e-22	1.37269e-21
CLTRN	10.7299	3.00345	-1.83694	6.15631e-21	4.17578e-20
IL17RB	8.62519	19.4855	1.17577	1.06597e-07	1.80852e-07
RBP7	2.26417	12.8024	2.49936	1.63234e-21	1.24031e-20
LRRC20	5.35367	13.0243	1.2826	1.28195e-16	4.75135e-16
GPR153	0.860259	1.83098	1.08977	4.87075e-05	6.81195e-05
BMP8B	0.160605	0.701092	2.12609	0.00492236	0.00593801
DNAJB2	6.6438	14.8325	1.15868	8.45237e-24	1.0874e-22
RTCA-AS1	0.745651	1.73144	1.2154	6.64538e-13	1.70252e-12
FOS	113.2	21.1632	-2.41925	6.67976e-21	4.50156e-20
HABP4	1.70938	3.79617	1.15107	1.51313e-11	3.45249e-11
ZBTB39	0.476976	0.964387	1.01569	3.05459e-12	7.39002e-12
WDSUB1	1.41285	3.19571	1.17753	7.10753e-18	3.05582e-17
ALMS1	0.422867	0.974416	1.20433	1.32474e-18	6.20043e-18
VPS45	1.38762	4.78288	1.78527	1.02821e-29	1.71567e-26
NTF3	1.41953	0.194418	-2.86819	1.8907e-27	1.42752e-25
YIPF3	22.9858	50.8891	1.14661	5.69321e-27	2.91401e-25
AC092164.1	0.0950259	0.287861	1.59898	3.28993e-16	1.16255e-15
ASAP1	1.22887	3.33005	1.43821	1.38365e-13	3.76816e-13
RPSAP7	0.0504297	0.290335	2.52538	7.23048e-15	2.21616e-14
ADM2	0.605722	4.31151	2.83147	6.46929e-17	2.47358e-16
SHC1	12.2651	35.709	1.54173	5.36837e-26	1.57152e-24
HSPBAP1	0.506935	1.06495	1.07091	2.8415e-18	1.27524e-17
RNU6-94P	0.158786	0.463932	1.54683	4.26918e-07	6.95388e-07
ROBO1	0.589047	6.82707	3.53481	7.15662e-19	3.47846e-18
DMBT1	0.00636616	0.932205	7.19408	5.11378e-06	7.6755e-06
ZNF30	0.501525	1.23541	1.3006	1.97217e-21	1.47172e-20
NOP58	7.93732	16.9012	1.0904	4.13283e-20	2.40783e-19
AC021723.1	0.0494525	0.247174	2.32141	0.0109524	0.0128452
HDGFL2	5.2207	13.2447	1.3431	6.59145e-27	3.17875e-25
NSMCE2	1.85566	7.6083	2.03565	6.36859e-29	3.32082e-26
AKR1B10	21.5625	348.405	4.01417	1.7322e-11	3.93527e-11
CAMK2B	0.936853	0.461818	-1.0205	3.22007e-13	8.49086e-13
SH3PXD2B	0.461486	1.8998	2.04149	1.80072e-24	2.85616e-23
NAV1	0.153315	0.37831	1.30307	1.72358e-10	3.61258e-10
C3orf33	0.816236	1.70406	1.06192	1.54407e-18	7.15875e-18
NPEPL1	0.379573	1.34638	1.82664	5.88258e-26	1.67789e-24
UBALD2	10.1586	23.1698	1.18954	8.61561e-14	2.39123e-13
OTUD6B-AS1	1.62141	3.28037	1.01661	3.27151e-18	1.4588e-17
ZNF37BP	0.1618	0.543281	1.74749	8.3513e-19	4.02628e-18
TSPEAR-AS2	0.0903907	0.920925	3.34884	5.73892e-10	1.15429e-09
TSC1	0.723672	2.14458	1.56729	2.4086e-24	3.6338e-23
CDR2L	0.777277	1.88919	1.28126	0.0124639	0.0145578
ALG12	1.58989	3.20022	1.00925	2.15223e-14	6.3326e-14
AC068580.4	0.118111	0.517391	2.13111	2.70086e-12	6.57029e-12
TMEM44	0.552648	1.35525	1.29413	4.34701e-13	1.13299e-12
AC073850.1	0.084309	0.252751	1.58396	0.0181287	0.0209151
LINC00886	0.43178	1.15087	1.41435	4.26815e-05	5.99935e-05
GLI1	0.0750143	0.326734	2.12288	3.26072e-10	6.68018e-10
AC136632.1	0.904673	1.83137	1.01745	7.1894e-08	1.23558e-07
CCDC15	0.169812	0.507648	1.57989	1.08741e-18	5.15763e-18
TRIM3	0.571934	1.33577	1.22376	1.23888e-22	1.18464e-21
DRAP1	19.6546	44.0086	1.16292	4.14002e-24	5.78079e-23
AC022413.1	0.12962	0.416863	1.68529	4.98691e-16	1.72783e-15
PSMG3-AS1	0.360891	0.886229	1.29612	4.02789e-14	1.15302e-13
CLGN	1.10305	4.60144	2.06059	2.64761e-05	3.77993e-05
TM4SF20	0.0107298	4.68895	8.7715	1.95894e-06	3.0364e-06
AP3M2	0.424592	1.31111	1.62664	1.67143e-21	1.26655e-20
OPRL1	0.129432	0.313029	1.27411	9.12604e-07	1.4504e-06
ASB16-AS1	0.835192	2.62452	1.65188	2.86266e-25	6.06943e-24
TIMM13	17.7097	39.5879	1.16052	5.81702e-20	3.32065e-19
C1orf159	0.480881	1.20968	1.33087	1.30058e-22	1.23304e-21
GMDS	3.66598	7.7145	1.07338	3.90998e-10	7.95633e-10
AC242426.2	0.268882	0.904868	1.75073	5.19135e-20	2.98391e-19
ANKS6	0.346669	1.45105	2.06547	1.42728e-09	2.78512e-09
AL354719.2	0.273798	1.03853	1.92336	3.08748e-05	4.38822e-05
EXOC3	2.7522	5.66445	1.04135	6.34303e-25	1.17469e-23
CDPF1	1.63164	4.54749	1.47874	4.08833e-24	5.72297e-23
SAA4	288.882	116.349	-1.31203	1.87944e-18	8.62259e-18
MAP1B	0.372091	1.26977	1.77084	1.64909e-13	4.46699e-13
C14orf93	0.736197	2.03739	1.46856	6.00485e-27	3.01798e-25
SNORD83A	0.204383	0.630904	1.62615	3.42567e-08	6.02771e-08
GDI1	7.5769	17.2491	1.18684	2.7189e-25	5.81634e-24
ZNF439	0.10584	0.232774	1.13704	0.0429269	0.0481337
AC136475.2	0.532915	1.35071	1.34174	7.27035e-13	1.85636e-12
EVI5L	0.801903	1.89793	1.24292	2.32601e-22	2.06336e-21
AJ009632.2	0.319346	1.33037	2.05863	0.0209466	0.024063
IL11	0.0187552	0.489814	4.70687	7.00338e-09	1.29627e-08
NDUFAF2	5.39847	13.2799	1.29862	5.88653e-23	6.04075e-22
PFKFB4	0.151297	0.756509	2.32197	5.37554e-18	2.34255e-17
HNRNPA3	13.79	27.8739	1.0153	7.81586e-22	6.32164e-21
MAF1	16.5003	42.2007	1.35477	7.94094e-24	1.03035e-22
[truncated: 5,669 more rows]

## Sheet: S4
Table S4: The genes and corresponding modules after WGCNA.
probes	moduleColor
ACTA2	greenyellow
ACVRL1	greenyellow
PGF	greenyellow
MCF2L	greenyellow
ECSCR	greenyellow
REM1	greenyellow
C3orf70	greenyellow
ADAMTS7	greenyellow
ARHGAP18	greenyellow
HSPG2	greenyellow
GPR4	greenyellow
PLVAP	greenyellow
RGS5	greenyellow
FAP	greenyellow
PTP4A3	greenyellow
ARHGAP6	greenyellow
NOTCH4	greenyellow
LOXL4	greenyellow
CCDC80	greenyellow
N4BP3	greenyellow
LOXL2	greenyellow
BCL2L14	greenyellow
TPM4	greenyellow
MEIS3	greenyellow
CXorf36	greenyellow
ADAMTS14	greenyellow
SEMA6B	greenyellow
GSN	greenyellow
VASH1	greenyellow
UNC5B	greenyellow
MAP1A	greenyellow
RAPGEF3	greenyellow
DCDC2	greenyellow
RRAS	greenyellow
CLIP2	greenyellow
CD34	greenyellow
SLIT3	greenyellow
PCDH17	greenyellow
NRIP2	greenyellow
CALCRL	greenyellow
EDNRA	greenyellow
TMEM88	greenyellow
HSPA12B	greenyellow
ITGA11	greenyellow
MYO7B	greenyellow
AC025175.1	greenyellow
NAV1	greenyellow
MAP1B	greenyellow
COL4A1	greenyellow
RASD2	greenyellow
NRGN	greenyellow
CNN1	greenyellow
TTYH2	greenyellow
IL3RA	greenyellow
ITGB5	greenyellow
KIAA1211L	greenyellow
COL12A1	greenyellow
CTSK	greenyellow
TNFAIP8L3	greenyellow
CPXM1	greenyellow
COL1A2	greenyellow
INKA1	greenyellow
FBLIM1	greenyellow
DKK2	greenyellow
GATA2	greenyellow
PRND	greenyellow
MYL9	greenyellow
FAM129A	greenyellow
CLEC14A	greenyellow
AFAP1L1	greenyellow
COL4A2	greenyellow
SH2D3C	greenyellow
PLEKHG5	greenyellow
PRR16	greenyellow
RARG	greenyellow
LZTS1	greenyellow
LINGO1	greenyellow
PHLDB1	greenyellow
SLCO2A1	greenyellow
VWF	greenyellow
PALLD	greenyellow
SFRP4	greenyellow
AC005046.1	greenyellow
CAVIN1	greenyellow
TCF21	greenyellow
AF201337.1	greenyellow
MTMR9LP	greenyellow
FHOD1	greenyellow
LINC00672	greenyellow
PLN	greenyellow
CYTH3	greenyellow
NOVA2	greenyellow
FAM110D	greenyellow
CDH13	greenyellow
DOCK6	greenyellow
IGFBP3	greenyellow
PALD1	greenyellow
JAG2	greenyellow
COL8A1	greenyellow
PDGFRB	greenyellow
PDGFB	greenyellow
PCDH12	greenyellow
LPCAT1	greenyellow
NOV	greenyellow
CHST1	greenyellow
FLNA	greenyellow
SPARC	greenyellow
PLAC9	greenyellow
COL15A1	greenyellow
GABRD	greenyellow
AFAP1	greenyellow
RNU5B-4P	greenyellow
MN1	greenyellow
VAC14-AS1	greenyellow
DNAJC18	greenyellow
AL161935.3	greenyellow
AC108463.2	greenyellow
KRT23	greenyellow
DOC2B	greenyellow
OLFML2A	greenyellow
AC100803.2	greenyellow
DPEP1	greenyellow
ARHGEF10	greenyellow
FOXS1	greenyellow
CASQ2	greenyellow
CCM2L	greenyellow
MRVI1	greenyellow
AL031719.2	greenyellow
BCL6B	greenyellow
CCL14	greenyellow
CD248	greenyellow
MGP	greenyellow
CSPG4	greenyellow
FOXC2	greenyellow
LINC01503	greenyellow
COMP	greenyellow
VIM	greenyellow
SOX18	greenyellow
HEG1	greenyellow
EMCN	greenyellow
COL6A3	greenyellow
FAM198B	greenyellow
PODXL	greenyellow
C14orf132	greenyellow
GJA5	greenyellow
PECAM1	greenyellow
FLT1	greenyellow
TP53I11	greenyellow
PTP4A2P2	greenyellow
CSGALNACT1	greenyellow
ADCY4	greenyellow
PLAT	greenyellow
THBS1	greenyellow
ZYX	greenyellow
EHD2	greenyellow
KCNN3	greenyellow
COL5A1	greenyellow
EHD3	greenyellow
MEX3B	greenyellow
NOX4	greenyellow
COL1A1	greenyellow
SHROOM4	greenyellow
TESC	greenyellow
NOTCH3	greenyellow
ARHGEF15	greenyellow
ADAMTS12	greenyellow
ARHGEF17	greenyellow
KSR1	greenyellow
F2RL3	greenyellow
ESAM	greenyellow
JAM3	greenyellow
DLL4	greenyellow
HEYL	greenyellow
THY1	greenyellow
SMARCD3	greenyellow

## Sheet: S5
Table S5: The Functional Annotation analysis of hub genes.
The Gene ontology (GO) pathways analysis of hub genes											The Kyoto Encyclopedia of Genes and Genomes (KEGG) pathways analysis of hub genes
ONTOLOGY	ID	Description	GeneRatio	BgRatio	pvalue	p.adjust	qvalue	geneID	Count		ID	Description	GeneRatio	BgRatio	pvalue	p.adjust	qvalue	geneID	Count
BP	hsa04510	Focal adhesion	17/71	201/8106	8.22258e-13	1.06071e-10	8.22258e-11	PGF/ITGA11/COL4A1/ITGB5/COL1A2/MYL9/COL4A2/VWF/PDGFRB/PDGFB/FLNA/COMP/COL6A3/FLT1/THBS1/ZYX/COL1A1	17		hsa04510	Focal adhesion	17/71	201/8106	8.22258e-13	1.06071e-10	8.22258e-11	PGF/ITGA11/COL4A1/ITGB5/COL1A2/MYL9/COL4A2/VWF/PDGFRB/PDGFB/FLNA/COMP/COL6A3/FLT1/THBS1/ZYX/COL1A1	17
BP	hsa04512	ECM-receptor interaction	11/71	88/8106	1.95997e-10	1.26418e-08	9.79985e-09	HSPG2/ITGA11/COL4A1/ITGB5/COL1A2/COL4A2/VWF/COMP/COL6A3/THBS1/COL1A1	11		hsa04512	ECM-receptor interaction	11/71	88/8106	1.95997e-10	1.26418e-08	9.79985e-09	HSPG2/ITGA11/COL4A1/ITGB5/COL1A2/COL4A2/VWF/COMP/COL6A3/THBS1/COL1A1	11
BP	hsa04974	Protein digestion and absorption	9/71	103/8106	2.35091e-07	9.4371e-06	7.31558e-06	COL4A1/COL12A1/COL1A2/COL4A2/COL8A1/COL15A1/COL6A3/COL5A1/COL1A1	9		hsa04974	Protein digestion and absorption	9/71	103/8106	2.35091e-07	9.4371e-06	7.31558e-06	COL4A1/COL12A1/COL1A2/COL4A2/COL8A1/COL15A1/COL6A3/COL5A1/COL1A1	9
BP	hsa04151	PI3K-Akt signaling pathway	15/71	354/8106	2.92623e-07	9.4371e-06	7.31558e-06	PGF/ITGA11/COL4A1/IL3RA/ITGB5/COL1A2/COL4A2/VWF/PDGFRB/PDGFB/COMP/COL6A3/FLT1/THBS1/COL1A1	15		hsa04151	PI3K-Akt signaling pathway	15/71	354/8106	2.92623e-07	9.4371e-06	7.31558e-06	PGF/ITGA11/COL4A1/IL3RA/ITGB5/COL1A2/COL4A2/VWF/PDGFRB/PDGFB/COMP/COL6A3/FLT1/THBS1/COL1A1	15
BP	hsa05165	Human papillomavirus infection	14/71	331/8106	7.93224e-07	2.04652e-05	1.58645e-05	NOTCH4/ITGA11/COL4A1/ITGB5/COL1A2/COL4A2/VWF/PDGFRB/COMP/COL6A3/THBS1/COL1A1/NOTCH3/HEYL	14		hsa05165	Human papillomavirus infection	14/71	331/8106	7.93224e-07	2.04652e-05	1.58645e-05	NOTCH4/ITGA11/COL4A1/ITGB5/COL1A2/COL4A2/VWF/PDGFRB/COMP/COL6A3/THBS1/COL1A1/NOTCH3/HEYL	14
BP	hsa04015	Rap1 signaling pathway	9/71	210/8106	8.19152e-05	0.00176118	0.00136525	PGF/RAPGEF3/RRAS/PDGFRB/PDGFB/FLT1/ADCY4/THBS1/F2RL3	9		hsa04015	Rap1 signaling pathway	9/71	210/8106	8.19152e-05	0.00176118	0.00136525	PGF/RAPGEF3/RRAS/PDGFRB/PDGFB/FLT1/ADCY4/THBS1/F2RL3	9
BP	hsa04330	Notch signaling pathway	5/71	59/8106	0.000155045	0.00285727	0.00221494	NOTCH4/JAG2/NOTCH3/DLL4/HEYL	5		hsa04330	Notch signaling pathway	5/71	59/8106	0.000155045	0.00285727	0.00221494	NOTCH4/JAG2/NOTCH3/DLL4/HEYL	5
BP	hsa04670	Leukocyte transendothelial migration	6/71	114/8106	0.000461705	0.007445	0.00577132	RAPGEF3/MYL9/PECAM1/ESAM/JAM3/THY1	6		hsa04670	Leukocyte transendothelial migration	6/71	114/8106	0.000461705	0.007445	0.00577132	RAPGEF3/MYL9/PECAM1/ESAM/JAM3/THY1	6
BP	hsa04926	Relaxin signaling pathway	6/71	129/8106	0.000888445	0.0127344	0.00987161	ACTA2/COL4A1/COL1A2/COL4A2/ADCY4/COL1A1	6		hsa04926	Relaxin signaling pathway	6/71	129/8106	0.000888445	0.0127344	0.00987161	ACTA2/COL4A1/COL1A2/COL4A2/ADCY4/COL1A1	6
BP	hsa04270	Vascular smooth muscle contraction	6/71	133/8106	0.00104197	0.0134414	0.0104197	ACTA2/CALCRL/EDNRA/MYL9/MRVI1/ADCY4	6		hsa04270	Vascular smooth muscle contraction	6/71	133/8106	0.00104197	0.0134414	0.0104197	ACTA2/CALCRL/EDNRA/MYL9/MRVI1/ADCY4	6
BP	hsa05414	Dilated cardiomyopathy	5/71	96/8106	0.00147398	0.0166432	0.0129017	TPM4/ITGA11/ITGB5/PLN/ADCY4	5		hsa05414	Dilated cardiomyopathy	5/71	96/8106	0.00147398	0.0166432	0.0129017	TPM4/ITGA11/ITGB5/PLN/ADCY4	5
BP	hsa01522	Endocrine resistance	5/71	98/8106	0.0016157	0.0166432	0.0129017	NOTCH4/JAG2/ADCY4/NOTCH3/DLL4	5		hsa01522	Endocrine resistance	5/71	98/8106	0.0016157	0.0166432	0.0129017	NOTCH4/JAG2/ADCY4/NOTCH3/DLL4	5
BP	hsa04933	AGE-RAGE signaling pathway in diabetic complications	5/71	100/8106	0.0017672	0.0166432	0.0129017	COL4A1/COL1A2/COL4A2/NOX4/COL1A1	5		hsa04933	AGE-RAGE signaling pathway in diabetic complications	5/71	100/8106	0.0017672	0.0166432	0.0129017	COL4A1/COL1A2/COL4A2/NOX4/COL1A1	5
BP	hsa04072	Phospholipase D signaling pathway	6/71	148/8106	0.00180624	0.0166432	0.0129017	RAPGEF3/RRAS/CYTH3/PDGFRB/PDGFB/ADCY4	6		hsa04072	Phospholipase D signaling pathway	6/71	148/8106	0.00180624	0.0166432	0.0129017	RAPGEF3/RRAS/CYTH3/PDGFRB/PDGFB/ADCY4	6
BP	hsa05205	Proteoglycans in cancer	7/71	205/8106	0.00201721	0.017348	0.0134481	HSPG2/RRAS/ITGB5/COL1A2/FLNA/THBS1/COL1A1	7		hsa05205	Proteoglycans in cancer	7/71	205/8106	0.00201721	0.017348	0.0134481	HSPG2/RRAS/ITGB5/COL1A2/FLNA/THBS1/COL1A1	7
BP	hsa04810	Regulation of actin cytoskeleton	7/71	218/8106	0.00285347	0.0230061	0.0178342	GSN/RRAS/ITGA11/ITGB5/MYL9/PDGFRB/PDGFB	7		hsa04810	Regulation of actin cytoskeleton	7/71	218/8106	0.00285347	0.0230061	0.0178342	GSN/RRAS/ITGA11/ITGB5/MYL9/PDGFRB/PDGFB	7
BP	hsa04611	Platelet activation	5/71	124/8106	0.00449635	0.0341193	0.0264491	COL1A2/VWF/ADCY4/COL1A1/F2RL3	5		hsa04611	Platelet activation	5/71	124/8106	0.00449635	0.0341193	0.0264491	COL1A2/VWF/ADCY4/COL1A1/F2RL3	5
BP	hsa04020	Calcium signaling pathway	7/71	240/8106	0.00484854	0.0347479	0.0269363	EDNRA/PLN/PDGFRB/PDGFB/CASQ2/FLT1/ADCY4	7		hsa04020	Calcium signaling pathway	7/71	240/8106	0.00484854	0.0347479	0.0269363	EDNRA/PLN/PDGFRB/PDGFB/CASQ2/FLT1/ADCY4	7
BP	hsa04371	Apelin signaling pathway	5/71	137/8106	0.0068366	0.0464169	0.0359821	ACTA2/RRAS/ADCY4/PLAT/NOTCH3	5		hsa04371	Apelin signaling pathway	5/71	137/8106	0.0068366	0.0464169	0.0359821	ACTA2/RRAS/ADCY4/PLAT/NOTCH3	5
BP	hsa05224	Breast cancer	5/71	147/8106	0.00913921	0.0577688	0.044782	NOTCH4/JAG2/NOTCH3/DLL4/HEYL	5		hsa05224	Breast cancer	5/71	147/8106	0.00913921	0.0577688	0.044782	NOTCH4/JAG2/NOTCH3/DLL4/HEYL	5
BP	hsa05144	Malaria	3/71	50/8106	0.00940422	0.0577688	0.044782	COMP/PECAM1/THBS1	3		hsa05144	Malaria	3/71	50/8106	0.00940422	0.0577688	0.044782	COMP/PECAM1/THBS1	3
BP	hsa04024	cAMP signaling pathway	6/71	216/8106	0.011335	0.0664644	0.0515228	RAPGEF3/RRAS/EDNRA/MYL9/PLN/ADCY4	6		hsa04024	cAMP signaling pathway	6/71	216/8106	0.011335	0.0664644	0.0515228	RAPGEF3/RRAS/EDNRA/MYL9/PLN/ADCY4	6
BP	hsa05146	Amoebiasis	4/71	102/8106	0.0120584	0.0676322	0.052428	COL4A1/COL1A2/COL4A2/COL1A1	4		hsa05146	Amoebiasis	4/71	102/8106	0.0120584	0.0676322	0.052428	COL4A1/COL1A2/COL4A2/COL1A1	4
BP	hsa04022	cGMP-PKG signaling pathway	5/71	167/8106	0.0152548	0.0809337	0.0627393	EDNRA/MYL9/PLN/MRVI1/ADCY4	5		hsa04022	cGMP-PKG signaling pathway	5/71	167/8106	0.0152548	0.0809337	0.0627393	EDNRA/MYL9/PLN/MRVI1/ADCY4	5
BP	hsa04014	Ras signaling pathway	6/71	232/8106	0.0156848	0.0809337	0.0627393	PGF/RRAS/PDGFRB/PDGFB/FLT1/KSR1	6		hsa04014	Ras signaling pathway	6/71	232/8106	0.0156848	0.0809337	0.0627393	PGF/RRAS/PDGFRB/PDGFB/FLT1/KSR1	6
BP	hsa04360	Axon guidance	5/71	182/8106	0.0213257	0.102516	0.0794698	SEMA6B/UNC5B/RRAS/SLIT3/MYL9	5		hsa04360	Axon guidance	5/71	182/8106	0.0213257	0.102516	0.0794698	SEMA6B/UNC5B/RRAS/SLIT3/MYL9	5
BP	hsa05132	Salmonella infection	6/71	249/8106	0.0214569	0.102516	0.0794698	RRAS/MYL9/FHOD1/CYTH3/FLNA/PODXL	6		hsa05132	Salmonella infection	6/71	249/8106	0.0214569	0.102516	0.0794698	RRAS/MYL9/FHOD1/CYTH3/FLNA/PODXL	6
BP	hsa04610	Complement and coagulation cascades	3/71	85/8106	0.0381831	0.172182	0.133474	VWF/PLAT/F2RL3	3		hsa04610	Complement and coagulation cascades	3/71	85/8106	0.0381831	0.172182	0.133474	VWF/PLAT/F2RL3	3
BP	hsa04514	Cell adhesion molecules	4/71	149/8106	0.0412849	0.172182	0.133474	CD34/PECAM1/ESAM/JAM3	4		hsa04514	Cell adhesion molecules	4/71	149/8106	0.0412849	0.172182	0.133474	CD34/PECAM1/ESAM/JAM3	4
BP	hsa04540	Gap junction	3/71	88/8106	0.0416499	0.172182	0.133474	PDGFRB/PDGFB/ADCY4	3		hsa04540	Gap junction	3/71	88/8106	0.0416499	0.172182	0.133474	PDGFRB/PDGFB/ADCY4	3
BP	hsa04261	Adrenergic signaling in cardiomyocytes	4/71	150/8106	0.0421442	0.172182	0.133474	TPM4/RAPGEF3/PLN/ADCY4	4		hsa04261	Adrenergic signaling in cardiomyocytes	4/71	150/8106	0.0421442	0.172182	0.133474	TPM4/RAPGEF3/PLN/ADCY4	4
BP	hsa04010	MAPK signaling pathway	6/71	294/8106	0.043281	0.172182	0.133474	PGF/RRAS/PDGFRB/PDGFB/FLNA/FLT1	6		hsa04010	MAPK signaling pathway	6/71	294/8106	0.043281	0.172182	0.133474	PGF/RRAS/PDGFRB/PDGFB/FLNA/FLT1	6
BP	hsa05410	Hypertrophic cardiomyopathy	3/71	90/8106	0.0440466	0.172182	0.133474	TPM4/ITGA11/ITGB5	3		hsa05410	Hypertrophic cardiomyopathy	3/71	90/8106	0.0440466	0.172182	0.133474	TPM4/ITGA11/ITGB5	3
BP	hsa04658	Th1 and Th2 cell differentiation	3/71	92/8106	0.0465111	0.176469	0.136797	JAG2/NOTCH3/DLL4	3		hsa04658	Th1 and Th2 cell differentiation	3/71	92/8106	0.0465111	0.176469	0.136797	JAG2/NOTCH3/DLL4	3
CC	GO:0005925	focal adhesion	21/153	405/19717	6.43584e-12	6.72958e-10	4.89935e-10	HSPG2/FAP/TPM4/GSN/RRAS/ITGA11/CNN1/ITGB5/FBLIM1/PALLD/CDH13/PDGFRB/FLNA/AFAP1/CSPG4/VIM/FLT1/ZYX/EHD3/NOX4/THY1	21
CC	GO:0062023	collagen-containing extracellular matrix	21/153	406/19717	6.7429e-12	6.72958e-10	4.89935e-10	HSPG2/CCDC80/LOXL2/COL4A1/COL12A1/COL1A2/CLEC14A/COL4A2/VWF/CDH13/COL8A1/PDGFB/SPARC/COL15A1/MGP/CSPG4/COMP/COL6A3/THBS1/COL5A1/COL1A1	21
CC	GO:0030055	cell-substrate junction	21/153	412/19717	8.89372e-12	6.72958e-10	4.89935e-10	HSPG2/FAP/TPM4/GSN/RRAS/ITGA11/CNN1/ITGB5/FBLIM1/PALLD/CDH13/PDGFRB/FLNA/AFAP1/CSPG4/VIM/FLT1/ZYX/EHD3/NOX4/THY1	21
CC	GO:0098644	complex of collagen trimers	6/153	19/19717	4.93892e-09	2.80284e-07	2.04055e-07	COL4A1/COL1A2/COL4A2/COL8A1/COL5A1/COL1A1	6
CC	GO:0005581	collagen trimer	9/153	87/19717	2.46639e-08	1.11974e-06	8.15205e-07	COL4A1/COL12A1/COL1A2/COL4A2/COL8A1/COL15A1/COL6A3/COL5A1/COL1A1	9
CC	GO:0005604	basement membrane	9/153	95/19717	5.36008e-08	2.0279e-06	1.47637e-06	HSPG2/CCDC80/LOXL2/COL4A1/COL4A2/COL8A1/SPARC/COL15A1/COL5A1	9
CC	GO:0005788	endoplasmic reticulum lumen	14/153	309/19717	1.36328e-07	4.42093e-06	3.21858e-06	ADAMTS7/COL4A1/COL12A1/COL1A2/COL4A2/IGFBP3/COL8A1/PDGFB/COL15A1/CASQ2/COL6A3/THBS1/COL5A1/COL1A1	14
CC	GO:0001725	stress fiber	7/153	67/19717	8.69268e-07	2.19249e-05	1.5962e-05	TPM4/FBLIM1/MYL9/FHOD1/ZYX/NOX4/SHROOM4	7
CC	GO:0097517	contractile actin filament bundle	7/153	67/19717	8.69268e-07	2.19249e-05	1.5962e-05	TPM4/FBLIM1/MYL9/FHOD1/ZYX/NOX4/SHROOM4	7
CC	GO:0032432	actin filament bundle	7/153	75/19717	1.88379e-06	4.2762e-05	3.11321e-05	TPM4/FBLIM1/MYL9/FHOD1/ZYX/NOX4/SHROOM4	7
CC	GO:0042641	actomyosin	7/153	79/19717	2.68086e-06	5.53231e-05	4.0277e-05	TPM4/FBLIM1/MYL9/FHOD1/ZYX/NOX4/SHROOM4	7
CC	GO:0045177	apical part of cell	13/153	384/19717	9.69571e-06	0.000183411	0.000133529	FAP/VASH1/CD34/MYO7B/LZTS1/PDGFRB/DPEP1/CSPG4/PODXL/PLAT/NOX4/SHROOM4/THY1	13
CC	GO:0031252	cell leading edge	13/153	403/19717	1.61709e-05	0.000282369	0.000205574	ACTA2/FAP/GSN/RAPGEF3/PLEKHG5/PALLD/CYTH3/CSPG4/VIM/PODXL/TESC/KSR1/THY1	13
CC	GO:0030027	lamellipodium	9/153	193/19717	2.0294e-05	0.000329053	0.000239561	ACTA2/FAP/GSN/RAPGEF3/PLEKHG5/PALLD/CSPG4/PODXL/TESC	9
CC	GO:0005583	fibrillar collagen trimer	3/153	11/19717	7.22237e-05	0.00102467	0.000745995	COL1A2/COL5A1/COL1A1	3
CC	GO:0098643	banded collagen fibril	3/153	11/19717	7.22237e-05	0.00102467	0.000745995	COL1A2/COL5A1/COL1A1	3
CC	GO:0002102	podosome	4/153	30/19717	8.16395e-05	0.00109013	0.000793648	TPM4/GSN/AFAP1L1/PALLD	4
CC	GO:0005911	cell-cell junction	12/153	416/19717	0.00010082	0.00127145	0.000925653	PLEKHG5/FHOD1/CYTH3/PCDH12/FLNA/HEG1/PODXL/GJA5/PECAM1/SHROOM4/ESAM/JAM3	12
CC	GO:0030863	cortical cytoskeleton	6/153	116/19717	0.000291035	0.0034771	0.00253144	TPM4/GSN/RAPGEF3/DCDC2/FLNA/SHROOM4	6
CC	GO:0001726	ruffle	7/153	172/19717	0.000396358	0.00428742	0.00312138	FAP/GSN/PALLD/CYTH3/PODXL/TESC/KSR1	7
CC	GO:0016528	sarcoplasm	5/153	80/19717	0.000396634	0.00428742	0.00312138	GSN/PLN/CASQ2/MRVI1/THBS1	5
CC	GO:0045178	basal part of cell	4/153	51/19717	0.000656082	0.00676957	0.00492846	FAP/CD34/PHLDB1/SHROOM4	4
CC	GO:0031091	platelet alpha granule	5/153	91/19717	0.000716671	0.00707323	0.00514953	VWF/PDGFB/SPARC/PECAM1/THBS1	5
CC	GO:0016324	apical plasma membrane	9/153	318/19717	0.000863882	0.00817089	0.00594866	CD34/LZTS1/PDGFRB/DPEP1/CSPG4/PODXL/NOX4/SHROOM4/THY1	9
CC	GO:0009897	external side of plasma membrane	10/153	393/19717	0.0010137	0.00920439	0.00670108	CD34/IL3RA/PRND/CLEC14A/CDH13/CD248/HEG1/PECAM1/THBS1/THY1	10
CC	GO:0005884	actin filament	5/153	111/19717	0.00174525	0.0152374	0.0110933	ARHGAP6/TPM4/PALLD/FLNA/SHROOM4	5
CC	GO:0031093	platelet alpha granule lumen	4/153	67/19717	0.00182835	0.0153716	0.011191	VWF/PDGFB/SPARC/THBS1	4
CC	GO:0044304	main axon	4/153	68/19717	0.00193104	0.0156552	0.0113975	MAP1A/NAV1/MAP1B/THY1	4
CC	GO:0016529	sarcoplasmic reticulum	4/153	71/19717	0.00226296	0.0171231	0.0124661	PLN/CASQ2/MRVI1/THBS1	4
CC	GO:0044291	cell-cell contact zone	4/153	71/19717	0.00226296	0.0171231	0.0124661	FHOD1/GJA5/PECAM1/JAM3	4
CC	GO:0043292	contractile fiber	7/153	234/19717	0.00237513	0.0173921	0.012662	ACTA2/TPM4/MYL9/PALLD/FLNA/CASQ2/PECAM1	7
CC	GO:0043198	dendritic shaft	3/153	36/19717	0.00271139	0.0192339	0.0140029	MAP1A/LZTS1/FLNA	3
CC	GO:0045121	membrane raft	8/153	315/19717	0.00325361	0.0221436	0.0161212	PLVAP/UNC5B/CAVIN1/CDH13/PODXL/PECAM1/EHD2/THY1	8
CC	GO:0098857	membrane microdomain	8/153	316/19717	0.00331666	0.0221436	0.0161212	PLVAP/UNC5B/CAVIN1/CDH13/PODXL/PECAM1/EHD2/THY1	8
CC	GO:0005901	caveola	4/153	80/19717	0.00349091	0.022641	0.0164834	PLVAP/CAVIN1/CDH13/EHD2	4
CC	GO:0005902	microvillus	4/153	83/19717	0.00398418	0.0245452	0.0178697	RAPGEF3/MYO7B/DPEP1/PODXL	4
CC	GO:0031253	cell projection membrane	8/153	326/19717	0.00400076	0.0245452	0.0178697	FAP/DPEP1/CSPG4/PODXL/EHD3/TESC/KSR1/THY1	8
CC	GO:0098589	membrane region	8/153	328/19717	0.00414979	0.0247895	0.0180475	PLVAP/UNC5B/CAVIN1/CDH13/PODXL/PECAM1/EHD2/THY1	8
CC	GO:0030864	cortical actin cytoskeleton	4/153	90/19717	0.00531389	0.0309295	0.0225177	GSN/RAPGEF3/DCDC2/SHROOM4	4
CC	GO:0043202	lysosomal lumen	4/153	95/19717	0.00642681	0.0364721	0.0265529	HSPG2/CTSK/PDGFRB/CSPG4	4
CC	GO:0071437	invadopodium	2/153	16/19717	0.00668428	0.0370081	0.026943	FAP/AFAP1L1	2
CC	GO:0031092	platelet alpha granule membrane	2/153	17/19717	0.00753716	0.0397892	0.0289678	SPARC/PECAM1	2
CC	GO:0097440	apical dendrite	2/153	17/19717	0.00753716	0.0397892	0.0289678	MAP1B/FLNA	2
CC	GO:0031362	anchored component of external side of plasma membrane	2/153	19/19717	0.00938125	0.048114	0.0350285	PRND/THY1	2
CC	GO:0030139	endocytic vesicle	7/153	303/19717	0.00953802	0.048114	0.0350285	GSN/ITGB5/PLEKHG5/SPARC/VIM/ZYX/EHD3	7
CC	GO:0044853	plasma membrane raft	4/153	109/19717	0.0103363	0.0489519	0.0356385	PLVAP/CAVIN1/CDH13/EHD2	4
CC	GO:0043194	axon initial segment	2/153	20/19717	0.0103709	0.0489519	0.0356385	MAP1A/NAV1	2
CC	GO:0005938	cell cortex	7/153	308/19717	0.0103738	0.0489519	0.0356385	TPM4/GSN/RAPGEF3/DCDC2/PHLDB1/FLNA/SHROOM4	7
CC	GO:0031256	leading edge membrane	5/153	170/19717	0.0105667	0.0489519	0.0356385	FAP/CSPG4/TESC/KSR1/THY1	5
CC	GO:0031258	lamellipodium membrane	2/153	22/19717	0.0124819	0.0566678	0.0412559	FAP/CSPG4	2
CC	GO:0031528	microvillus membrane	2/153	23/19717	0.0136017	0.0605409	0.0440756	DPEP1/PODXL	2
CC	GO:0031233	intrinsic component of external side of plasma membrane	2/153	24/19717	0.0147634	0.064448	0.0469202	PRND/THY1	2
CC	GO:0098982	GABA-ergic synapse	3/153	71/19717	0.0178284	0.0763594	0.055592	PCDH17/CDH13/GABRD	3
CC	GO:0030018	Z disc	4/153	132/19717	0.0196007	0.0808975	0.0588959	MYL9/PALLD/FLNA/CASQ2	4
CC	GO:0045335	phagocytic vesicle	4/153	132/19717	0.0196007	0.0808975	0.0588959	GSN/ITGB5/VIM/ZYX	4
CC	GO:0005912	adherens junction	3/153	76/19717	0.0213256	0.0859771	0.0625941	CYTH3/SHROOM4/ESAM	3
CC	GO:0030017	sarcomere	5/153	204/19717	0.021589	0.0859771	0.0625941	TPM4/MYL9/PALLD/FLNA/CASQ2	5
CC	GO:0098858	actin-based cell projection	5/153	208/19717	0.0232419	0.090964	0.0662247	ACTA2/RAPGEF3/MYO7B/DPEP1/PODXL	5
CC	GO:0008305	integrin complex	2/153	31/19717	0.0240108	0.0923806	0.067256	ITGA11/ITGB5	2
CC	GO:0031674	I band	4/153	143/19717	0.0253985	0.0945158	0.0688105	MYL9/PALLD/FLNA/CASQ2	4
CC	GO:0043296	apical junction complex	4/153	143/19717	0.0253985	0.0945158	0.0688105	CYTH3/SHROOM4/ESAM/JAM3	4
CC	GO:0009925	basal plasma membrane	2/153	34/19717	0.0285345	0.102815	0.0748525	CD34/SHROOM4	2
CC	GO:0098636	protein complex involved in cell adhesion	2/153	34/19717	0.0285345	0.102815	0.0748525	ITGA11/ITGB5	2
CC	GO:0030016	myofibril	5/153	224/19717	0.0306639	0.108761	0.0791815	TPM4/MYL9/PALLD/FLNA/CASQ2	5
CC	GO:0033017	sarcoplasmic reticulum membrane	2/153	39/19717	0.0367573	0.126553	0.0921345	PLN/CASQ2	2
CC	GO:0032587	ruffle membrane	3/153	94/19717	0.0367951	0.126553	0.0921345	FAP/TESC/KSR1	3
CC	GO:0031225	anchored component of membrane	4/153	170/19717	0.0436212	0.147791	0.107597	PRND/CDH13/DPEP1/THY1	4
CC	GO:0005796	Golgi lumen	3/153	102/19717	0.0450945	0.148703	0.10826	HSPG2/PDGFB/CSPG4	3
CC	GO:0005775	vacuolar lumen	4/153	172/19717	0.0452005	0.148703	0.10826	HSPG2/CTSK/PDGFRB/CSPG4	4
CC	GO:0030175	filopodium	3/153	104/19717	0.0473027	0.153396	0.111677	ACTA2/RAPGEF3/PODXL	3
MF	GO:0005201	extracellular matrix structural constituent	15/150	163/17696	8.44951e-12	2.67005e-09	2.37476e-09	HSPG2/COL4A1/COL12A1/COL1A2/COL4A2/VWF/COL8A1/SPARC/COL15A1/MGP/COMP/COL6A3/THBS1/COL5A1/COL1A1	15
MF	GO:0030020	extracellular matrix structural constituent conferring tensile strength	9/150	41/17696	4.93209e-11	7.79271e-09	6.93089e-09	COL4A1/COL12A1/COL1A2/COL4A2/COL8A1/COL15A1/COL6A3/COL5A1/COL1A1	9
MF	GO:0048407	platelet-derived growth factor binding	6/150	11/17696	1.4967e-10	1.57653e-08	1.40217e-08	COL4A1/COL1A2/PDGFRB/PDGFB/COL5A1/COL1A1	6
MF	GO:0019838	growth factor binding	10/150	137/17696	2.59097e-07	2.04686e-05	1.8205e-05	ACVRL1/COL4A1/COL1A2/IGFBP3/PDGFRB/PDGFB/FLT1/THBS1/COL5A1/COL1A1	10
MF	GO:0005518	collagen binding	7/150	67/17696	1.5526e-06	9.81241e-05	8.72723e-05	ITGA11/CTSK/VWF/PDGFB/SPARC/COMP/THBS1	7
MF	GO:0005178	integrin binding	8/150	132/17696	1.67686e-05	0.000883144	0.000785475	FAP/ITGB5/VWF/COMP/THBS1/COL5A1/JAM3/THY1	8
MF	GO:0001968	fibronectin binding	4/150	27/17696	7.47804e-05	0.0033758	0.00300246	CCDC80/CTSK/IGFBP3/THBS1	4
MF	GO:0005085	guanyl-nucleotide exchange factor activity	9/150	214/17696	8.89778e-05	0.00351463	0.00312593	MCF2L/RAPGEF3/SH2D3C/PLEKHG5/CYTH3/DOCK6/ARHGEF10/ARHGEF15/ARHGEF17	9
MF	GO:0050840	extracellular matrix binding	5/150	57/17696	0.000120177	0.00421956	0.00375291	CLEC14A/SPARC/OLFML2A/CD248/THBS1	5
MF	GO:0043394	proteoglycan binding	4/150	36/17696	0.000236558	0.00747524	0.00664853	CTSK/COMP/THBS1/COL5A1	4
MF	GO:0003779	actin binding	12/150	431/17696	0.000312086	0.00896537	0.00797386	TPM4/GSN/VASH1/MAP1A/MYO7B/MAP1B/CNN1/PALLD/FHOD1/FLNA/AFAP1/SHROOM4	12
MF	GO:0005089	Rho guanyl-nucleotide exchange factor activity	5/150	79/17696	0.000557162	0.0146719	0.0130493	MCF2L/PLEKHG5/ARHGEF10/ARHGEF15/ARHGEF17	5
MF	GO:0008237	metallopeptidase activity	7/150	181/17696	0.000898689	0.0218451	0.0194292	ADAMTS7/FAP/ADAMTS14/VASH1/CPXM1/DPEP1/ADAMTS12	7
MF	GO:0005088	Ras guanyl-nucleotide exchange factor activity	6/150	137/17696	0.00110897	0.0238463	0.0212091	MCF2L/RAPGEF3/PLEKHG5/ARHGEF10/ARHGEF15/ARHGEF17	6
MF	GO:0050839	cell adhesion molecule binding	12/150	499/17696	0.00113195	0.0238463	0.0212091	ARHGAP18/FAP/ITGB5/VWF/CDH13/FLNA/COMP/THBS1/COL5A1/NOTCH3/JAM3/THY1	12
MF	GO:0005112	Notch binding	3/150	26/17696	0.00134519	0.0265675	0.0236293	NOTCH4/JAG2/DLL4	3
MF	GO:0008201	heparin binding	6/150	169/17696	0.00320241	0.0595272	0.0529439	PGF/CCDC80/SLIT3/COMP/THBS1/COL5A1	6
MF	GO:0017048	Rho GTPase binding	6/150	177/17696	0.00401722	0.0705246	0.0627251	MCF2L/PLEKHG5/FLNA/ARHGEF10/ARHGEF15/ARHGEF17	6
MF	GO:0008239	dipeptidyl-peptidase activity	2/150	12/17696	0.00445536	0.0740997	0.0659048	FAP/DPEP1	2
MF	GO:0002020	protease binding	5/150	128/17696	0.00470024	0.0742638	0.0660507	FAP/COL1A2/VWF/COMP/COL1A1	5
MF	GO:0045159	myosin II binding	2/150	13/17696	0.00523626	0.0787933	0.0700793	GSN/SHROOM4	2
MF	GO:1901681	sulfur compound binding	7/150	250/17696	0.00550244	0.079035	0.0702943	PGF/CCDC80/CD34/SLIT3/COMP/THBS1/COL5A1	7
MF	GO:0005161	platelet-derived growth factor receptor binding	2/150	15/17696	0.00697102	0.0957757	0.0851836	PDGFRB/PDGFB	2
MF	GO:0016641	oxidoreductase activity, acting on the CH-NH2 group of donors, oxygen as acceptor	2/150	16/17696	0.00792283	0.100145	0.0890693	LOXL4/LOXL2	2
MF	GO:0030169	low-density lipoprotein particle binding	2/150	16/17696	0.00792283	0.100145	0.0890693	CDH13/THBS1	2
MF	GO:0005543	phospholipid binding	9/150	427/17696	0.0106839	0.12985	0.11549	MCF2L/MAP1B/NRGN/TNFAIP8L3/CYTH3/DOC2B/DPEP1/THBS1/THY1	9
MF	GO:0004222	metalloendopeptidase activity	4/150	103/17696	0.0114734	0.134281	0.119431	ADAMTS7/FAP/ADAMTS14/ADAMTS12	4
MF	GO:0016638	oxidoreductase activity, acting on the CH-NH2 group of donors	2/150	20/17696	0.0122698	0.138474	0.12316	LOXL4/LOXL2	2
MF	GO:0005539	glycosaminoglycan binding	6/150	229/17696	0.013467	0.13993	0.124454	PGF/CCDC80/SLIT3/COMP/THBS1/COL5A1	6
MF	GO:0051861	glycolipid binding	2/150	21/17696	0.0134867	0.13993	0.124454	DPEP1/THY1	2
MF	GO:0005507	copper ion binding	3/150	59/17696	0.0137273	0.13993	0.124454	LOXL4/LOXL2/PRND	3
MF	GO:0050431	transforming growth factor beta binding	2/150	22/17696	0.0147537	0.145693	0.12958	ACVRL1/THBS1	2
MF	GO:0008238	exopeptidase activity	4/150	113/17696	0.0156653	0.14573	0.129613	FAP/VASH1/CPXM1/DPEP1	4
MF	GO:0008235	metalloexopeptidase activity	3/150	62/17696	0.0156798	0.14573	0.129613	VASH1/CPXM1/DPEP1	3
MF	GO:0035091	phosphatidylinositol binding	6/150	245/17696	0.018193	0.164256	0.146091	MCF2L/NRGN/TNFAIP8L3/CYTH3/DPEP1/THY1	6
MF	GO:0017022	myosin binding	3/150	71/17696	0.022431	0.196895	0.175119	GSN/MYL9/SHROOM4	3
MF	GO:0019955	cytokine binding	4/150	128/17696	0.0235701	0.201302	0.179039	ACVRL1/IL3RA/COMP/THBS1	4
MF	GO:0004181	metallocarboxypeptidase activity	2/150	29/17696	0.0249504	0.207482	0.184536	VASH1/CPXM1	2
MF	GO:0043548	phosphatidylinositol 3-kinase binding	2/150	30/17696	0.0265862	0.210417	0.187147	RASD2/PDGFRB	2
MF	GO:0051015	actin filament binding	5/150	198/17696	0.0268557	0.210417	0.187147	TPM4/GSN/MYO7B/FLNA/SHROOM4	5
MF	GO:0070851	growth factor receptor binding	4/150	134/17696	0.027301	0.210417	0.187147	PGF/LINGO1/PDGFRB/PDGFB	4
MF	GO:0019199	transmembrane receptor protein kinase activity	3/150	79/17696	0.0295635	0.22243	0.197831	ACVRL1/PDGFRB/FLT1	3
MF	GO:0046332	SMAD binding	3/150	80/17696	0.0305298	0.222911	0.198259	ACVRL1/COL1A2/FLNA	3
MF	GO:0071813	lipoprotein particle binding	2/150	33/17696	0.0317437	0.222911	0.198259	CDH13/THBS1	2
MF	GO:0071814	protein-lipid complex binding	2/150	33/17696	0.0317437	0.222911	0.198259	CDH13/THBS1	2
MF	GO:0072341	modified amino acid binding	3/150	89/17696	0.0399637	0.274533	0.244172	DPEP1/THBS1/NOX4	3
MF	GO:0042056	chemoattractant activity	2/150	38/17696	0.0411251	0.2765	0.245921	PGF/PDGFB	2
MF	GO:0005547	phosphatidylinositol-3,4,5-trisphosphate binding	2/150	39/17696	0.0431122	0.283822	0.252433	NRGN/CYTH3	2
MF	GO:0019894	kinesin binding	2/150	42/17696	0.0492818	0.317818	0.282669	DCDC2/ARHGEF10	2

## Sheet: S6
Table S6: The results of correlation of risk score with immune infiltrating cell.
immune	cor	pvalue
B cell memory_CIBERSORT	0.105715	0.0435492
B cell memory_CIBERSORT-ABS	0.116759	0.0257033
B cell naive_CIBERSORT	-0.176648	0.000698988
B cell plasma_CIBERSORT	0.109619	0.0363136
B cell plasma_CIBERSORT-ABS	0.144044	0.00583515
B cell_MCPCOUNTER	0.217791	2.82592e-05
B cell_QUANTISEQ	0.245006	2.16724e-06
B cell_TIMER	0.316024	8.17353e-10
B cell_XCELL	0.221037	2.03291e-05
Cancer associated fibroblast_EPIC	0.245291	2.26996e-06
Cancer associated fibroblast_MCPCOUNTER	0.172303	0.000963511
Cancer associated fibroblast_XCELL	-0.104196	0.0466729
Class-switched memory B cell_XCELL	0.155538	0.00288717
Common lymphoid progenitor_XCELL	0.412076	2.14825e-16
Common myeloid progenitor_XCELL	-0.2493	1.41489e-06
cytotoxicity score_MCPCOUNTER	0.107425	0.0402842
Endothelial cell_MCPCOUNTER	-0.196476	0.000162809
Endothelial cell_XCELL	-0.547733	5.81311e-30
Granulocyte-monocyte progenitor_XCELL	-0.272394	1.24665e-07
Hematopoietic stem cell_XCELL	-0.474286	7.16506e-22
Macrophage M0_CIBERSORT	0.39956	2.01261e-15
Macrophage M0_CIBERSORT-ABS	0.440801	8.76097e-19
Macrophage M1_CIBERSORT-ABS	0.12313	0.0186083
Macrophage M1_QUANTISEQ	0.325836	1.78671e-10
Macrophage M1_XCELL	0.125892	0.0161063
Macrophage M2_CIBERSORT-ABS	0.224808	1.52785e-05
Macrophage M2_QUANTISEQ	0.137372	0.00858989
Macrophage M2_XCELL	-0.29254	1.23471e-08
Macrophage/Monocyte_MCPCOUNTER	0.34872	9.62931e-12
Macrophage_EPIC	-0.443012	0
Macrophage_TIMER	0.3952	4.29223e-15
Mast cell activated_CIBERSORT	-0.22669	1.2249e-05
Mast cell activated_CIBERSORT-ABS	-0.169577	0.00114497
Mast cell resting_CIBERSORT-ABS	0.105459	0.0440619
Mast cell_XCELL	0.175933	0.000735363
microenvironment score_XCELL	-0.219884	2.35713e-05
Monocyte_CIBERSORT	-0.222944	1.71611e-05
Monocyte_MCPCOUNTER	0.34872	9.62931e-12
Monocyte_QUANTISEQ	0.346823	9.35869e-12
Monocyte_XCELL	0.134929	0.00985778
Myeloid dendritic cell activated_XCELL	0.112471	0.0316975
Myeloid dendritic cell_MCPCOUNTER	0.112491	0.0317135
Myeloid dendritic cell_TIMER	0.380729	6.0969e-14
Neutrophil_CIBERSORT-ABS	0.14102	0.00696666
Neutrophil_MCPCOUNTER	-0.155193	0.00297864
Neutrophil_QUANTISEQ	-0.251609	1.12133e-06
Neutrophil_TIMER	0.406138	0
NK cell activated_CIBERSORT-ABS	0.186391	0.000343331
NK cell resting_CIBERSORT	-0.138278	0.00815804
NK cell resting_CIBERSORT-ABS	-0.130906	0.0123091
NK cell_QUANTISEQ	-0.139999	0.00743168
stroma score_XCELL	-0.514972	0
T cell CD4+ (non-regulatory)_QUANTISEQ	0.206669	6.95305e-05
T cell CD4+ memory activated_CIBERSORT	0.168353	0.00124477
T cell CD4+ memory activated_CIBERSORT-ABS	0.170589	0.00106817
T cell CD4+ memory resting_CIBERSORT	-0.178947	0.000592972
T cell CD4+ memory_XCELL	0.182137	0.000470379
T cell CD4+ Th1_XCELL	0.181005	0.000510886
T cell CD4+ Th2_XCELL	0.456223	3.65437e-20
T cell CD4+_TIMER	0.329801	1.34489e-10
T cell CD8+ naive_XCELL	-0.312171	1.08359e-09
T cell CD8+_CIBERSORT-ABS	0.106451	0.0420987
T cell CD8+_MCPCOUNTER	0.141735	0.00668268
T cell CD8+_QUANTISEQ	0.260041	4.70501e-07
T cell follicular helper_CIBERSORT	0.17446	0.000815965
T cell follicular helper_CIBERSORT-ABS	0.265105	2.75184e-07
T cell gamma delta_XCELL	0.127086	0.0151197
T cell NK_XCELL	0.315029	7.48838e-10
T cell regulatory (Tregs)_CIBERSORT	0.293841	1.05673e-08
T cell regulatory (Tregs)_CIBERSORT-ABS	0.357032	2.05431e-12
T cell regulatory (Tregs)_QUANTISEQ	0.269647	1.68474e-07
T cell regulatory (Tregs)_XCELL	-0.165472	0.00151193
T cell_MCPCOUNTER	0.307259	2.45916e-09
uncharacterized cell_EPIC	0.443607	0
uncharacterized cell_QUANTISEQ	-0.169861	0.00113927
